# Supplementary material for: Genome assembly of the Pink Ipê (Handroanthus impetiginosus, Bignoniaceae), a highly valued, ecologically keystone Neotropical timber forest tree
Source: Gigascience. 2017 Dec 13;7(1):gix125. doi: 10.1093/gigascience/gix125 (PMC5905499; doi:10.1093/gigascience/gix125)
Supplement: Supplemental material [file gix125_supp.zip]

Archive with 3 entries (3 files):
- Supplementary_FileS1.xlsx
- Supplementary_FileS2.xlsx
- Supp_Material_H.impetiginosus_genome_GIGA-D-17-00159.R2.docx
