# Supplementary material for: Genome assembly of the Pink Ipê (Handroanthus impetiginosus, Bignoniaceae), a highly valued, ecologically keystone Neotropical timber forest tree
Source: Gigascience. 2017 Dec 13;7(1):gix125. doi: 10.1093/gigascience/gix125 (PMC5905499; doi:10.1093/gigascience/gix125)
Supplement: Supplemental material [file gix125_supp.zip › Supplementary_FileS1.xlsx]

## Sheet: README
Supplementary File S1. Evidences adopted to support protein-coding loci identification and assignment in the H.impetiginosus genome assembly. Two qualifiers – high-confidence and low-confidence – were added to the locus based on the reported evidences. High-confidence gene set excludes models with overlap to contig termini or erroneous FCD regions, transcripts that have conceptual translation wit…

## Sheet: pinkipev1.0_gene_EST
quality-eval	longest-transcript-name	EST-list	intron-valid-cdsratio	cscore	homology-coverage	genecompletescore	cdslength	cdscount	cdsratio	EST-CDS-overall-overlap-ratio	hitName	score	gapRatio	peptideMotif	TEdomainCount	domainCount	expressionLevel
low-confidence	Haimp10007158m	noEST	0	0.687859	0.856132	0.5	1095	6	1	0	Himp_00022070	384	0	0	0	4	0
high-confidence	Haimp10006569m	asmbl_1189.pinkipe10_pasa8	1	0.833333	0.710623	0.5	876	2	0.930925	1	33160980	108	0	0	0	4	3.42352
high-confidence	Haimp10006576m	asmbl_1202.pinkipe10_pasa8	1	1	1	0.5	1455	13	0.799012	1	XP_011087149.1	751	0	0	0	4	32.0234
high-confidence	Haimp10006571m	asmbl_1197.pinkipe10_pasa8	1	0.969183	0.873385	0.5	519	1	0.755459	1	Himp_00005104	217	0	0	0	2	22.5125
high-confidence	Haimp10006575m	asmbl_1200.pinkipe10_pasa8	1	0.842246	0.948905	0.3	808	4	1	1	27048871	322	0	IPB008266,IPB006567	0	4	36.6844
high-confidence	Haimp10006574m	asmbl_1198.pinkipe10_pasa8	1	0.909756	0.798623	0.5	699	4	0.806228	1	17820510	407	0	0	0	4	60.5694
high-confidence	Haimp10006568m	noEST	0	0.919872	0.944984	0.5	2223	2	1	0	Himp_00007994	777	0	IPB011713,IPB000767	0	4	2.02024
low-confidence	Haimp10006570m	noEST	0	0.993769	0.998314	0.5	2673	2	1	0	XP_012855653.1	1069	0	IPB000767	0	4	0.53049
high-confidence	Haimp10006572m	noEST	0	0.766667	0.893204	0.5	834	4	1	0	24380225	286	0	0	0	4	4.18945
high-confidence	Haimp10006573m	noEST	0	0.735955	0.81864	0.5	1053	4	1	0	Himp_00007323	290	0	IPB013210,IPB001611	0	3	0.391263
high-confidence	Haimp10007078m	asmbl_1511.pinkipe10_pasa8	1	1	1	0.5	636	1	0.626601	1	Himp_00015293	363	0	0	0	4	739.365
high-confidence	Haimp10007071m	asmbl_1500.pinkipe10_pasa8	1	1	0.992968	0.5	1074	1	0.65408	1	XP_012841598.1	368	0	0	0	4	13.0438
high-confidence	Haimp10007069m	asmbl_1496.pinkipe10_pasa8,asmbl_1497.pinkipe10_pasa8	1	1	0.982818	0.5	438	1	0.440644	1	XP_012841618.1	222	0	0	0	4	804.973
high-confidence	Haimp10007066m	asmbl_1495.pinkipe10_pasa8	1	0.976431	0.894334	0.5	978	2	0.514466	1	36129347	290	0	0	0	1	44.7065
high-confidence	Haimp10007072m	asmbl_1501.pinkipe10_pasa8,asmbl_26.pinkipe10_pasa4	1	1	1	0.5	1563	3	0.727315	1	XP_011071583.1	845	0	0	0	3	1818.07
high-confidence	Haimp10007073m	asmbl_1503.pinkipe10_pasa8	1	1	0.95884	0.5	3699	8	0.814758	1	30544912	799	0	0	0	4	46.9789
high-confidence	Haimp10007077m	asmbl_1508.pinkipe10_pasa8	1	1	1	0.5	1233	7	0.813861	1	Himp_00010231	711	0	0	0	4	32.8727
high-confidence	Haimp10007076m	asmbl_1506.pinkipe10_pasa8	1	1	1	0.5	915	9	0.514913	1	Himp_00007778	524	0	0	0	5	101.792
high-confidence	Haimp10007075m	asmbl_1504.pinkipe10_pasa8	1	1	0.994996	0.5	2100	7	0.768949	1	19660836	614	0	0	0	6	90.5571
high-confidence	Haimp10007070m	asmbl_1499.pinkipe10_pasa8	1	1	1	0.5	465	1	0.676856	1	Himp_00011640	277	0	0	0	4	882.905
high-confidence	Haimp10007079m	noEST	0	1	1	0.5	1302	8	0.706074	0	XP_011071573.1	668	0	0	0	4	229.137
high-confidence	Haimp10007067m	noEST	0	1	0.751131	0.5	333	3	1	0	28924088	106	0	0	0	4	0
high-confidence	Haimp10006963m	asmbl_584.pinkipe10_pasa6	0.936667	1	0.806867	0.5	300	3	0.755668	0.936667	XP_012858668.1	127	0	0	0	2	674.153
high-confidence	Haimp10006962m	asmbl_583.pinkipe10_pasa6	1	1	0.927757	0.5	384	1	0.72045	1	19640209	60.7	0	0	0	0	51.6797
high-confidence	Haimp10006931m	noEST	0	0.890995	0.905371	0.5	534	3	1	0	28942962	209	0	0	0	0	0
high-confidence	Haimp10006930m	noEST	0	1	1	0.5	492	1	1	0	Himp_00009463	270	0	0	0	0	7.14431
high-confidence	Haimp10007420m	noEST	0	1	0.909747	0.5	381	5	1	0	33130968	68	0	IPB002487	0	3	1.15486
high-confidence	Haimp10006564m	noEST	0	1	0.650888	0.5	600	4	1	0	28922811	47.2	0	0	0	0	0.23
high-confidence	Haimp10006649m	asmbl_392.pinkipe10_pasa6	1	1	0.726974	0.3	681	6	0.801176	1	33125152	287	0	0	0	5	36.7166
high-confidence	Haimp10006650m	asmbl_393.pinkipe10_pasa6	1	1	1	0.5	441	1	0.492737	1	Himp_00009695	290	0	0	0	4	76.7098
high-confidence	Haimp10006580m	asmbl_370.pinkipe10_pasa6	1	0.661538	0.238894	0.5	366	1	0.61	1	17833874	145	0	IPB000494	0	4	332.825
high-confidence	Haimp10006579m	asmbl_326.pinkipe10_pasa6	1	1	0.989886	0.5	2388	1	0.876009	1	XP_012854945.1	972	0	IPB006569,IPB013210,IPB002011,IPB013695	0	5	61.4891
high-confidence	Haimp10006751m	asmbl_437.pinkipe10_pasa6	0.752747	0.788214	0.814815	0.2	728	1	0.835821	0.752747	Himp_00014474	428	0	IPB005649	0	1	58.669
high-confidence	Haimp10006750m	asmbl_436.pinkipe10_pasa6	0.96895	1	0.976934	0.5	1095	8	0.860173	0.96895	XP_012831202.1	529	0	0	0	4	86.5753
low-confidence	Haimp10006476m	noEST	0	0.970313	0.775081	0.2	1479	1	1	0	XP_011070202.1	313	0	0	1	1	0.404327
high-confidence	Haimp10007406m	asmbl_1757.pinkipe10_pasa8,asmbl_1758.pinkipe10_pasa8,asmbl_1225.pinkipe10_pasa3	1	1	1	0.5	459	5	0.516892	1	XP_012840633.1	280	0	0	0	6	1049.01
high-confidence	Haimp10007404m	asmbl_1753.pinkipe10_pasa8,asmbl_1755.pinkipe10_pasa8	1	1	0.996454	0.5	1689	6	0.744709	1	XP_012841376.1	529	0	0	0	4	294.581
high-confidence	Haimp10007398m	asmbl_1749.pinkipe10_pasa8,asmbl_3113.pinkipe10_pasa9	1	0.998739	1	0.5	1353	3	0.735726	1	XP_012841365.1	795	0	0	0	6	4893.07
high-confidence	Haimp10007397m	asmbl_1748.pinkipe10_pasa8	1	1	0.709957	0.5	348	1	0.360996	1	19670168	42.9	0	0	0	0	18
high-confidence	Haimp10007395m	asmbl_1746.pinkipe10_pasa8	1	0.975248	1	0.5	363	4	0.517094	1	XP_012841360.1	188	0	0	0	4	330.565
high-confidence	Haimp10007396m	asmbl_1747.pinkipe10_pasa8,asmbl_3115.pinkipe10_pasa9	1	1	1	0.5	591	3	0.694477	1	XP_011085760.1	341	0	0	0	5	662.044
low-confidence	Haimp10007394m	asmbl_1745.pinkipe10_pasa8	1	0	0	0.5	330	1	0.310734	1	0	0	0	0	0	0	14.3212
high-confidence	Haimp10007408m	asmbl_1224.pinkipe10_pasa3,asmbl_1759.pinkipe10_pasa8	1	1	1	0.5	1056	10	0.727774	1	XP_012841383.1	613	0	IPB002843	0	4	94.2216
high-confidence	Haimp10007400m	asmbl_1751.pinkipe10_pasa8	1	1	0.899135	0.5	480	2	0.56272	1	32795239	94.4	0	0	0	0	29.5729
high-confidence	Haimp10007399m	asmbl_3112.pinkipe10_pasa9,asmbl_1750.pinkipe10_pasa8	1	0.990756	1	0.5	3750	10	0.901009	1	30503707	1928	0	IPB005074	0	7	42.2763
high-confidence	Haimp10007392m	asmbl_1730.pinkipe10_pasa8,asmbl_1987.pinkipe10_pasa0,asmbl_1986.pinkipe10_pasa0	1	0.956284	0.663755	0.5	690	1	0.756579	1	XP_012835780.1	220	0	0	0	3	154.554
high-confidence	Haimp10007401m	noEST	0	0.542955	0.871429	0.5	612	3	1	0	Himp_00007185	136	0	0	0	4	0.447712
high-confidence	Haimp10007393m	noEST	0	0.634821	0.802198	0.5	225	2	1	0	27008837	71.1	0	0	0	0	0
high-confidence	Haimp10007569m	noEST	0	0.650794	0.877698	0.5	762	7	1	0	24392700	189	0	0	0	5	0
high-confidence	Haimp10007084m	noEST	0	0.997118	0.867377	0.5	1389	6	0.929719	0.87617	27030896	363	0	IPB003527,IPB002011	0	4	180.613
high-confidence	Haimp10007545m	asmbl_1876.pinkipe10_pasa8	1	0.782414	0.819567	0.5	1554	8	0.681878	1	XP_011085516.1	525	0	0	0	3	90.8655
high-confidence	Haimp10007543m	asmbl_1869.pinkipe10_pasa8	1	1	0.999061	0.5	1602	10	0.792677	1	XP_011085515.1	734	0	0	0	4	37.8165
high-confidence	Haimp10007539m	asmbl_1866.pinkipe10_pasa8	0.99399	1	0.992727	0.2	832	4	0.895587	0.99399	24425099	325	0	0	0	3	183.244
high-confidence	Haimp10007540m	asmbl_1867.pinkipe10_pasa8	1	1	1	0.5	2106	3	0.825235	1	Himp_00018759	1232	0	0	0	6	726.233
high-confidence	Haimp10007547m	asmbl_1533.pinkipe10_pasa2,asmbl_1879.pinkipe10_pasa8	1	1	1	0.5	1125	5	0.821168	1	Himp_00011876	656	0	0	0	4	21.6382
high-confidence	Haimp10007541m	asmbl_1868.pinkipe10_pasa8,asmbl_3486.pinkipe10_pasa4	1	1	0.988764	0.5	537	5	0.558793	1	36157208	197	0	0	0	0	526.196
high-confidence	Haimp10007546m	noEST	0	0.892697	0.914201	0.5	1869	9	1	0.987694	XP_011085516.1	599	0	0	0	4	41.7528
high-confidence	Haimp10007548m	noEST	0	0.996711	0.984816	0.5	687	1	1	0	XP_011099306.1	320	0	0	0	2	4.9869
high-confidence	Haimp10007542m	noEST	0	1	0.919565	0.5	1383	1	1	0	24426090	514	0	0	0	5	0.260304
high-confidence	Haimp10007502m	asmbl_814.pinkipe10_pasa6	0.958333	1	0.241913	0.5	264	2	0.440735	0.958333	30523999	96.1	0	0	0	1	260.902
low-confidence	Haimp10007412m	noEST	0	1	0.863388	0.5	831	5	0.974209	0.888087	30484777	226	0	0	0	3	4.67629
high-confidence	Haimp10007415m	noEST	0	0.940476	0.715294	0.5	675	3	1	0	XP_012851418.1	158	0	0	0	0	0
high-confidence	Haimp10007414m	noEST	0	0.910615	0.8357	0.5	837	3	1	0	32775554	67.1	0	IPB004931	0	0	0
high-confidence	Haimp10006501m	asmbl_323.pinkipe10_pasa6	1	0.902098	0.661929	0.5	981	2	0.808072	1	Himp_00019700	581	0	0	0	3	241.227
high-confidence	Haimp10006890m	noEST	0	0.883994	0.892346	0.2	2154	17	1	0	27015313	804	0	IPB013210,IPB013695	0	7	32.5111
low-confidence	Haimp10007246m	noEST	0	0.774194	0.840376	0.5	1182	7	1	0	XP_011100653.1	167	0	0	1	0	0
high-confidence	Haimp10007498m	asmbl_1832.pinkipe10_pasa8	0.278682	0.935118	0.985167	0.5	2397	4	0.966922	0.586567	36160675	890	0	IPB000858,IPB013210,IPB001480,IPB002011,IPB013695	0	7	11.3934
high-confidence	Haimp10007538m	noEST	0	0.823105	0.762295	0.5	603	1	1	0	Himp_00018072	228	0	0	0	0	0
high-confidence	Haimp10007201m	asmbl_679.pinkipe10_pasa6	1	0	0	0.5	210	1	0.358362	1	0	0	0	0	0	0	338.948
high-confidence	Haimp10006795m	asmbl_474.pinkipe10_pasa6,asmbl_152.pinkipe10_pasa12	1	0.997788	1	0.5	750	3	0.657895	1	Himp_00011291	451	0	0	0	2	24.4173
high-confidence	Haimp10007476m	noEST	0	1	0.845494	0.5	630	2	1	0	sp|P14862|ATP6_COCHE	298	0	0	0	5	0
high-confidence	Haimp10007475m	noEST	0	1	0.867925	0.3	431	2	1	0	28928820	45.8	0	0	0	3	0
high-confidence	Haimp10007477m	noEST	0	0.94484	0.713311	0.3	716	1	1	0	Himp_00010952	140	0	0	0	4	0
high-confidence	Haimp10007474m	noEST	0	0.884058	0.696742	0.5	528	3	1	0	32792520	47.4	0	0	0	4	0
high-confidence	Haimp10007278m	asmbl_704.pinkipe10_pasa6	0.99773	1	0.92393	0.5	1762	13	1	0.99773	33138178	854	0	0	0	2	194.042
high-confidence	Haimp10007157m	asmbl_657.pinkipe10_pasa6	0.110887	1	0.991853	0.5	1488	3	1	0.200269	XP_011087108.1	615	0	0	0	6	3.63911
high-confidence	Haimp10007357m	asmbl_755.pinkipe10_pasa6	1	1	0.837838	0.5	249	2	0.481625	1	30557569	53.6	0	0	0	0	207.482
high-confidence	Haimp10007333m	asmbl_742.pinkipe10_pasa6	0.282051	1	0.672769	0.5	507	4	0.954802	0.915187	Himp_00018378	263	0	IPB002091	0	3	546.061
high-confidence	Haimp10006752m	asmbl_1320.pinkipe10_pasa8	1	1	1	0.5	1980	1	0.790735	1	Himp_00012981	1133	0	0	0	5	763.011
high-confidence	Haimp10006577m	asmbl_367.pinkipe10_pasa6	1	1	1	0.5	819	1	0.610738	1	Himp_00007843	476	0	0	0	0	73.8974
high-confidence	Haimp10007363m	noEST	0	0.845433	0.705036	0.3	297	1	1	0	24419811	117	0	0	0	4	0
high-confidence	Haimp10006498m	asmbl_1143.pinkipe10_pasa8	1	1	1	0.5	303	1	1	1	Himp_00013503	174	0	0	0	0	11.9736
low-confidence	Haimp10006488m	asmbl_1103.pinkipe10_pasa8	1	1	0.427822	0.5	492	1	0.622785	1	36130569	78.1	0	0	0	0	247.382
high-confidence	Haimp10006500m	asmbl_1148.pinkipe10_pasa8	1	1	1	0.5	1341	9	0.621985	1	XP_011095852.1	740	0	0	0	4	657.257
high-confidence	Haimp10006489m	asmbl_1104.pinkipe10_pasa8	1	1	0.982036	0.5	513	4	0.484877	1	XP_011086324.1	240	0	0	0	3	282.83
high-confidence	Haimp10006497m	asmbl_1144.pinkipe10_pasa8	1	1	0.99905	0.5	1581	22	0.770843	1	XP_011086313.1	846	0	0	0	5	29.0417
low-confidence	Haimp10006493m	asmbl_1108.pinkipe10_pasa8	0.447658	1	0.943249	0.5	726	3	0.939198	0.997245	XP_012841906.1	245	0	0	0	3	169.213
high-confidence	Haimp10006499m	asmbl_1145.pinkipe10_pasa8	1	1	1	0.5	1518	6	0.800211	1	Himp_00012306	865	0	0	0	2	14.7918
low-confidence	Haimp10006491m	asmbl_1106.pinkipe10_pasa8	1	1	0.875676	0.5	975	11	0.669643	1	XP_012841905.1	536	0	0	0	4	310.799
low-confidence	Haimp10006490m	asmbl_1105.pinkipe10_pasa8	0.0469226	1	0.97491	0.5	1641	4	0.882733	0.0469226	XP_011086319.1	767	0	IPB000861,IPB000961	0	5	2.8379
low-confidence	Haimp10006496m	asmbl_1136.pinkipe10_pasa8,asmbl_1138.pinkipe10_pasa8,asmbl_1141.pinkipe10_pasa8,asmbl_1131.pinkipe10_pasa8,asmbl_1130.pinkipe10_pasa8,asmbl_1133.pinkipe10_pasa8,asmbl_1119.pinkipe10_pasa8,asmbl_1124.pinkipe10_pasa8,asmbl_1118.pinkipe10_pasa8,asmbl_1114.pinkipe10_pasa8	1	1	1	0.5	1350	12	0.45015	1	Himp_00006322	832	0	0	0	4	130.733
high-confidence	Haimp10006495m	noEST	0	0.608871	0.636816	0.5	345	3	1	1	24378357	60.4	0	0	0	4	12.4754
high-confidence	Haimp10006494m	noEST	0	1	0.99843	0.5	960	3	1	0.54375	26979284	365	0	0	0	3	14.8792
high-confidence	Haimp10006492m	noEST	0	1	0.889831	0.3	389	2	1	0	sp|P80728|MAVI_CUCPE	84.6	0	IPB003124,IPB003245	0	1	0
high-confidence	Haimp10006471m	asmbl_311.pinkipe10_pasa6	1	0.913223	0.75	0.5	666	3	0.882119	1	17824766	242	0	0	0	4	32.0961
high-confidence	Haimp10006472m	asmbl_312.pinkipe10_pasa6	0.995833	0.924242	0.837989	0.5	960	4	0.957129	0.995833	33139307	186	0	0	0	5	19.3687
high-confidence	Haimp10007060m	asmbl_495.pinkipe10_pasa0	1	1	1	0.5	537	8	0.590759	1	Himp_00009756	296	0	0	0	0	49.3669
low-confidence	Haimp10007053m	asmbl_485.pinkipe10_pasa0,asmbl_486.pinkipe10_pasa0	0.958018	1	0.985915	0.5	1191	8	0.727995	0.958018	XP_011082189.1	578	0.0008	0	0	3	519.452
high-confidence	Haimp10007063m	asmbl_498.pinkipe10_pasa0	1	1	1	0.5	558	3	0.61794	1	Himp_00009596	315	0	0	0	3	29.5573
high-confidence	Haimp10007054m	asmbl_491.pinkipe10_pasa0,asmbl_492.pinkipe10_pasa0	0.998433	1	0.939662	0.5	1914	11	0.828571	0.998433	30530465	952	0	0	0	8	392.471
high-confidence	Haimp10007058m	asmbl_494.pinkipe10_pasa0	1	1	0.993562	0.5	1392	7	0.780707	1	36149786	678	0	0	0	6	53.5065
high-confidence	Haimp10007065m	asmbl_502.pinkipe10_pasa0	1	0.893491	0.829268	0.5	372	3	0.588608	1	XP_012837329.1	183	0	0	0	3	479.978
high-confidence	Haimp10007052m	asmbl_484.pinkipe10_pasa0	1	0.488372	0.574074	0.5	561	1	0.512329	1	28938962	304	0	0	0	3	46.9679
high-confidence	Haimp10007061m	asmbl_497.pinkipe10_pasa0	0.659179	1	0.893659	0.5	3339	12	0.909561	0.995508	19654790	997	0	0	0	5	228.222
low-confidence	Haimp10007064m	asmbl_500.pinkipe10_pasa0	1	1	1	0.5	2268	3	0.898218	1	Himp_00019332	1314	0	0	0	7	262.83
high-confidence	Haimp10007056m	asmbl_493.pinkipe10_pasa0	1	1	1	0.5	1920	13	0.743322	1	XP_011082184.1	1049	0	0	0	3	111.429
high-confidence	Haimp10007055m	noEST	0	1	0.998959	0.5	2889	1	1	0	XP_012837293.1	1122	0	0	0	4	2.25649
high-confidence	Haimp10007057m	noEST	0	1	0.991826	0.5	1113	2	1	0	24390391	441	0	0	0	5	0
high-confidence	Haimp10007062m	noEST	0	1	0.996604	0.5	1764	2	1	0	XP_011069678.1	549	0	0	0	5	0
high-confidence	Haimp10007059m	noEST	0	0.814607	0.88764	0.5	477	4	1	0	Himp_00009779	290	0	0	0	4	29.348
high-confidence	Haimp10006458m	asmbl_1390.pinkipe10_pasa14	1	1	0.822888	0.5	570	5	0.828488	1	33147723	178	0	0	0	3	37.5281
high-confidence	Haimp10006792m	asmbl_469.pinkipe10_pasa6	1	1	1	0.5	663	2	0.925978	1	Himp_00013607	386	0	0	0	3	17.4163
high-confidence	Haimp10006710m	asmbl_1296.pinkipe10_pasa8	1	1	0.996491	0.5	429	3	0.482565	1	Himp_00005612	222	0	0	0	0	249.685
high-confidence	Haimp10006712m	asmbl_1300.pinkipe10_pasa8	1	0.120745	0.239304	0.5	522	5	0.58	1	33130328	159	0	0	0	3	92.3084
high-confidence	Haimp10006711m	noEST	0	0.851789	0.513761	0.5	315	3	1	0.949206	Himp_00018743	148	0	0	0	1	141.981
high-confidence	Haimp10007283m	noEST	0	0.84	0.694878	0.5	561	2	1	0	Himp_00019798	77.5	0	0	0	0	0
high-confidence	Haimp10007127m	asmbl_649.pinkipe10_pasa6	1	0.611479	0.740741	0.5	636	2	0.614493	1	24426799	314	0	0	0	3	33.0991
high-confidence	Haimp10007593m	asmbl_3117.pinkipe10_pasa8,asmbl_1910.pinkipe10_pasa8	1	1	1	0.5	924	2	0.497309	1	Himp_00020727	535	0	0	0	4	114.385
high-confidence	Haimp10007591m	asmbl_1907.pinkipe10_pasa8,asmbl_1908.pinkipe10_pasa8	0.51072	1	0.998675	0.5	3405	9	0.900079	0.996769	XP_011101382.1	1131	0	0	0	2	4.3442
high-confidence	Haimp10007589m	asmbl_1905.pinkipe10_pasa8,asmbl_3111.pinkipe10_pasa8	1	1	1	0.5	477	1	0.607643	1	Himp_00006084	296	0	0	0	2	15.8784
high-confidence	Haimp10007578m	asmbl_3105.pinkipe10_pasa8,asmbl_1895.pinkipe10_pasa8	1	1	1	0.5	2136	14	0.870416	1	XP_011096431.1	1126	0	0	0	6	51.8951
high-confidence	Haimp10007581m	asmbl_1900.pinkipe10_pasa8,asmbl_1899.pinkipe10_pasa8,asmbl_3107.pinkipe10_pasa8	1	0.998654	1	0.5	1248	1	0.60878	1	Himp_00021482	742	0	0	0	5	248.768
high-confidence	Haimp10007582m	asmbl_1902.pinkipe10_pasa8	1	0.971366	0.630491	0.5	735	1	0.806806	1	17830363	206	0	0	0	2	34.3891
high-confidence	Haimp10007579m	asmbl_1896.pinkipe10_pasa8	1	1	1	0.5	1293	2	0.832046	1	Himp_00016503	703	0	0	0	4	23.8268
high-confidence	Haimp10007586m	asmbl_1903.pinkipe10_pasa8	1	1	1	0.5	1389	11	0.8015	1	Himp_00016564	802	0	0	0	4	52.0022
high-confidence	Haimp10007596m	asmbl_1913.pinkipe10_pasa8	1	0.647287	0.604167	0.5	438	3	0.741117	1	24378836	234	0	0	0	4	63.9498
high-confidence	Haimp10007592m	asmbl_1909.pinkipe10_pasa8,asmbl_3115.pinkipe10_pasa8	1	1	1	0.5	555	1	0.65371	1	Himp_00014622	345	0	0	0	3	51.7784
high-confidence	Haimp10007595m	asmbl_1914.pinkipe10_pasa8,asmbl_1912.pinkipe10_pasa8	1	1	0.928328	0.5	819	2	0.620925	1	XP_012848865.1	486	0	0	0	4	285.587
high-confidence	Haimp10007594m	noEST	0	1	0.96319	0.5	474	2	1	1	Himp_00007379	261	0	0	0	1	148.671
high-confidence	Haimp10007584m	noEST	0	0.995283	0.981413	0.5	402	1	1	0	XP_012830459.1	197	0	0	0	3	0
high-confidence	Haimp10007585m	noEST	0	0.994152	0.986928	0.5	456	3	1	0	XP_011096452.1	208	0	0	0	3	0
high-confidence	Haimp10007588m	noEST	0	1	0.979228	0.5	501	2	1	0	XP_012830312.1	202	0	0	0	3	0
high-confidence	Haimp10007583m	noEST	0	1	1	0.5	1026	2	1	0	XP_011086005.1	524	0	0	0	6	0.292398
high-confidence	Haimp10006546m	noEST	0	0.885496	0.70936	0.2	489	2	1	0	sp|P0CY45|NU6M_NEUCR	131	0	0	0	2	0
high-confidence	Haimp10006707m	noEST	0	0.860068	0.798387	0.5	1047	7	1	0.616046	Himp_00000940	504	0	0	0	3	78
high-confidence	Haimp10006878m	asmbl_523.pinkipe10_pasa6	1	0.665605	0.726115	0.5	516	1	0.697297	1	19672530	191	0	0	0	2	55.3818
high-confidence	Haimp10006879m	asmbl_958.pinkipe10_pasa9,asmbl_524.pinkipe10_pasa6	1	1	1	0.5	357	2	0.392308	1	Himp_00007342	205	0	0	0	0	99.3249
high-confidence	Haimp10006880m	noEST	0	0.515054	0.590164	0.5	231	2	1	0	Himp_00011924	95.8	0.0043	0	0	0	4.79654
high-confidence	Haimp10007181m	noEST	0	0.998688	0.979006	0.5	1335	4	1	0	Himp_00023348	761	0	0	0	3	7.47116
low-confidence	Haimp10006732m	noEST	0	1	0.610169	0.5	435	6	0.843023	0.894253	Himp_00011108	241	0	0	0	0	6.8092
high-confidence	Haimp10007427m	asmbl_784.pinkipe10_pasa6	1	1	0.908228	0.5	864	4	0.566186	1	XP_012835409.1	459	0	0	0	5	193.252
high-confidence	Haimp10006844m	asmbl_1362.pinkipe10_pasa8	0.931464	0.270539	0.340299	0.5	321	2	0.345161	0.931464	30536318	62.6	0	0	0	0	15.0498
low-confidence	Haimp10006845m	asmbl_318.pinkipe10_pasa7,asmbl_317.pinkipe10_pasa7	1	0.724638	0.902148	0.5	573	7	1	1	30536318	155	0	0	0	2	81.5672
high-confidence	Haimp10006933m	noEST	0	1	0.984848	0.5	198	1	1	0	XP_011081338.1	100	0	0	0	0	3.81818
high-confidence	Haimp10006643m	noEST	0	1	0.994924	0.5	885	2	1	0	XP_011082250.1	378	0	0	0	1	0
high-confidence	Haimp10006905m	noEST	0	0.936923	0.731221	0.5	2637	10	1	0	32823477	294	0	IPB003840	1	6	0
high-confidence	Haimp10007221m	asmbl_1617.pinkipe10_pasa8	1	1	1	0.5	648	4	0.555746	1	Himp_00014753	381	0	0	0	0	2635.17
high-confidence	Haimp10007206m	asmbl_1602.pinkipe10_pasa8	1	1	1	0.5	1179	9	0.781312	1	Himp_00016020	668	0	0	0	6	1863.51
low-confidence	Haimp10007219m	asmbl_1616.pinkipe10_pasa8	0.510502	0.763889	0.953586	0.5	1095	3	1	0.510502	27280722	185	0	0	0	5	2.08767
high-confidence	Haimp10007214m	asmbl_1608.pinkipe10_pasa8	1	1	1	0.5	696	2	0.683023	1	Himp_00006469	402	0	0	0	0	164.589
high-confidence	Haimp10007205m	asmbl_1601.pinkipe10_pasa8	1	1	1	0.5	705	1	0.596447	1	Himp_00013285	404	0	IPB007086	0	3	78.4567
high-confidence	Haimp10007222m	asmbl_1619.pinkipe10_pasa8	1	1	1	0.5	1206	8	0.786693	1	Himp_00003223	701	0	0	0	6	36.1352
high-confidence	Haimp10007212m	asmbl_1488.pinkipe10_pasa3,asmbl_1607.pinkipe10_pasa8	1	1	1	0.5	1890	12	0.743802	1	Himp_00000885	1163	0	0	0	4	151.62
high-confidence	Haimp10007210m	asmbl_1604.pinkipe10_pasa8	0.607143	0.912621	0.615694	0.5	504	5	0.926471	0.607143	26987885	225	0	0	0	2	1.97817
high-confidence	Haimp10007217m	asmbl_1613.pinkipe10_pasa8,asmbl_1611.pinkipe10_pasa8,asmbl_1153.pinkipe10_pasa2,asmbl_1154.pinkipe10_pasa2	1	0.606996	0.597222	0.5	399	3	0.270876	1	19657914	80.1	0	0	0	0	18.2556
high-confidence	Haimp10007218m	asmbl_1615.pinkipe10_pasa8,asmbl_1155.pinkipe10_pasa2	1	1	0.994413	0.5	270	3	0.343075	1	XP_011092490.1	176	0	0	0	2	750.404
high-confidence	Haimp10007216m	asmbl_1152.pinkipe10_pasa2,asmbl_1610.pinkipe10_pasa8	1	1	1	0.5	579	5	0.551954	1	Himp_00007261	349	0	IPB001781	0	4	464.282
high-confidence	Haimp10007224m	noEST	0	1	0.981891	0.5	756	1	1	0	XP_011088112.1	318	0	0	0	2	0.277778
high-confidence	Haimp10007220m	noEST	0	1	0.986214	0.5	1413	7	1	0	32803783	509	0	IPB002091	0	4	8.30856
high-confidence	Haimp10007208m	noEST	0	0.928302	0.922374	0.5	615	1	1	0	Himp_00013285	137	0	IPB007086	0	3	0
high-confidence	Haimp10007213m	noEST	0	1	1	0.5	351	1	1	0	Himp_00009383	207	0	0	0	0	90.3732
low-confidence	Haimp10007223m	noEST	0	0.986063	0.709887	0.5	708	7	0.78232	0.918079	33125152	283	0	0	0	6	32.6116
high-confidence	Haimp10007211m	noEST	0	1	0.968481	0.5	1035	6	1	0	26988301	206	0	0	0	3	0
low-confidence	Haimp10007209m	noEST	0	1	0.854812	0.5	831	8	1	0.246691	17842351	394	0	0	0	5	0.463297
high-confidence	Haimp10007207m	noEST	0	0.924154	0.900232	0.5	594	1	1	0	Himp_00013285	128	0	0	0	3	0
low-confidence	Haimp10007215m	noEST	0	1	0.948347	0.5	1389	5	1	0.692585	28925947	484	0	0	0	5	0.601872
high-confidence	Haimp10007355m	noEST	0	0.612352	0.848624	0.5	558	3	1	0	Himp_00024632	223	0	0	0	0	0
high-confidence	Haimp10007226m	asmbl_685.pinkipe10_pasa6,asmbl_888.pinkipe10_pasa6	1	1	1	0.5	1041	3	0.754348	1	XP_012831915.1	564	0	0	0	6	2217.22
high-confidence	Haimp10007384m	asmbl_1726.pinkipe10_pasa8	0.0588235	1	0.995448	0.5	2958	1	0.917778	0.0588235	XP_011080937.1	1532	0	0	0	2	5.00811
high-confidence	Haimp10007383m	asmbl_1724.pinkipe10_pasa8	1	0.978112	0.985656	0.5	1446	12	0.855115	1	33103020	663	0	0	0	5	130.382
high-confidence	Haimp10007375m	asmbl_1710.pinkipe10_pasa8	1	1	1	0.5	2301	20	0.88398	1	Himp_00006762	1331	0	0	0	8	150.852
high-confidence	Haimp10007374m	asmbl_1708.pinkipe10_pasa8	1	1	0.99839	0.5	936	4	0.836461	1	Himp_00010676	530	0	0	0	3	7.26816
high-confidence	Haimp10007382m	asmbl_1723.pinkipe10_pasa8	1	1	1	0.5	687	6	0.52765	1	XP_011080932.1	363	0	0	0	3	115.197
high-confidence	Haimp10007373m	asmbl_1707.pinkipe10_pasa8	1	1	0.994175	0.5	780	8	0.635179	1	24378528	411	0	0	0	2	680.658
high-confidence	Haimp10007372m	asmbl_1706.pinkipe10_pasa8	1	1	1	0.5	510	1	0.655527	1	XP_011080924.1	287	0	0	0	5	64.7353
high-confidence	Haimp10007378m	noEST	0	1	1	0.5	642	4	0.384892	0.897196	Himp_00010175	384	0	0	0	3	335.477
high-confidence	Haimp10007385m	noEST	0	1	0.995305	0.5	2250	1	1	0	XP_012835502.1	1025	0	0	0	6	0
high-confidence	Haimp10007376m	noEST	0	0.762721	0.873752	0.5	2433	16	1	0.981093	XP_012834304.1	994	0	0	0	6	54.9256
high-confidence	Haimp10006583m	noEST	0	1	1	0.5	315	1	1	0	Himp_00008791	197	0	0	0	0	3.78095
high-confidence	Haimp10007341m	noEST	0	0.926829	0.9375	0.5	1089	5	1	0	Himp_00008034	308	0	IPB006751	0	0	0
high-confidence	Haimp10006785m	asmbl_463.pinkipe10_pasa6	1	0.997115	0.997093	0.5	1035	3	0.731966	1	Himp_00003056	553	0	IPB002110	0	3	28.4193
high-confidence	Haimp10006784m	noEST	0	0.929412	0.927681	0.5	585	2	1	0	19662206	70.8	0	0	0	1	0
high-confidence	Haimp10006762m	noEST	0	1	0.982906	0.5	351	1	0.476902	0	XP_011078234.1	139	0	0	0	0	10.8661
high-confidence	Haimp10006843m	noEST	0	1	0.987741	0.5	849	8	1	0.792697	17835343	297	0	IPB001907	0	6	634.998
low-confidence	Haimp10006910m	asmbl_547.pinkipe10_pasa6,asmbl_548.pinkipe10_pasa6	0.457958	1	0.875367	0.5	1998	5	0.999	0.457958	17821280	538	0	0	0	4	3.03353
high-confidence	Haimp10006420m	asmbl_1050.pinkipe10_pasa8	1	1	1	0.5	654	1	0.756069	1	XP_011076468.1	300	0	0	0	3	88.4235
high-confidence	Haimp10006419m	asmbl_1049.pinkipe10_pasa8	0.988989	1	0.993939	0.5	999	2	0.848768	0.988989	Himp_00002052	340	0	0	0	0	5.14615
high-confidence	Haimp10006417m	asmbl_1047.pinkipe10_pasa8	1	0.980392	0.99661	0.5	444	4	0.53688	1	24405385	200	0	0	0	3	75.4932
high-confidence	Haimp10006418m	asmbl_1048.pinkipe10_pasa8	1	1	1	0.5	777	5	0.692513	1	XP_011084470.1	392	0	0	0	4	348.58
high-confidence	Haimp10006421m	noEST	0	0.99435	0.983834	0.5	645	1	1	0	30561455	75.6	0	0	0	3	4.4062
low-confidence	Haimp10006763m	noEST	0	1	0.855987	0.5	3858	7	1	0.997149	28926512	1380	0	0	0	7	13.6773
low-confidence	Haimp10007390m	noEST	0	0.940075	0.977356	0.5	2031	3	1	0	sp|Q9FIM8|SBT4A_ARATH	368	0	0	0	5	0
high-confidence	Haimp10007389m	noEST	0	0.932432	0.829525	0.5	957	3	1	0	Himp_00024632	171	0	0	0	0	0
high-confidence	Haimp10007563m	noEST	0	0.893506	0.920635	0.5	960	3	1	0	Himp_00008034	455	0	IPB010613,IPB004931	0	0	0
high-confidence	Haimp10007343m	noEST	0	0.866667	0.892308	0.3	543	2	0.573996	0	36127643	50.5	0.0018	0	0	0	2.83057
high-confidence	Haimp10007417m	asmbl_4152.pinkipe10_pasa8	0.337232	1	0.906667	0.5	513	3	1	0.337232	Himp_00014514	244	0	0	0	0	0.62963
high-confidence	Haimp10007416m	noEST	0	0.607735	0.891455	0.5	1239	4	1	0	XP_012842727.1	110	0	0	0	0	0
high-confidence	Haimp10007418m	noEST	0	0.969512	0.739372	0.2	795	2	1	0	28939867	57.3	0	0	0	2	0
high-confidence	Haimp10007290m	asmbl_721.pinkipe10_pasa6	1	1	0.970362	0.5	1347	3	0.707087	1	XP_011078637.1	402	0	0	0	2	24.8129
high-confidence	Haimp10007289m	noEST	0	1	0.755725	0.5	315	3	1	0	36144625	140	0	0	0	3	0
high-confidence	Haimp10006783m	asmbl_461.pinkipe10_pasa6	1	1	0.771103	0.5	1539	4	0.751098	1	XP_011095470.1	643	0	0	0	3	111.383
high-confidence	Haimp10007509m	asmbl_2389.pinkipe10_pasa8,asmbl_1840.pinkipe10_pasa8	1	1	1	0.5	714	5	0.650866	1	17825543	325	0	0	0	3	316.384
high-confidence	Haimp10007506m	asmbl_1837.pinkipe10_pasa8,asmbl_3296.pinkipe10_pasa5	1	1	1	0.5	531	2	0.670455	1	Himp_00022650	329	0	0	0	4	196.198
high-confidence	Haimp10007510m	asmbl_2390.pinkipe10_pasa8,asmbl_1841.pinkipe10_pasa8	1	1	1	0.5	1032	1	0.640596	1	XP_011097927.1	432	0	0	0	1	146.894
high-confidence	Haimp10007507m	asmbl_1838.pinkipe10_pasa8	1	1	1	0.5	2397	17	0.787968	1	Himp_00018368	1331	0	0	0	5	215.858
high-confidence	Haimp10007511m	asmbl_2392.pinkipe10_pasa8,asmbl_2393.pinkipe10_pasa8	0.997503	1	1	0.5	1602	6	1	0.997503	XP_012827518.1	844	0	0	0	5	168.55
high-confidence	Haimp10007505m	asmbl_3723.pinkipe10_pasa2	0.308576	1	0.996214	0.5	2787	6	1	0.308576	XP_012841714.1	904	0	IPB010465,IPB010472,IPB003104	0	4	1.88554
high-confidence	Haimp10007508m	asmbl_1839.pinkipe10_pasa8	1	1	0.873786	0.5	300	3	0.570342	1	Himp_00006875	155	0	0	0	6	40.0067
high-confidence	Haimp10006457m	asmbl_289.pinkipe10_pasa6,asmbl_290.pinkipe10_pasa6	0.982684	0.59661	0.212121	0.5	231	3	0.300781	0.982684	27020879	83.2	0	IPB002473	0	1	5.57143
high-confidence	Haimp10006628m	asmbl_378.pinkipe10_pasa6	1	0.864916	0.763006	0.2	991	8	0.818332	1	19645751	419	0	0	0	4	369.209
high-confidence	Haimp10007328m	asmbl_1685.pinkipe10_pasa8	1	1	0.977521	0.5	4779	9	0.898984	1	XP_011077501.1	1138	0	0	0	2	73.937
high-confidence	Haimp10007325m	asmbl_1680.pinkipe10_pasa8,asmbl_1682.pinkipe10_pasa8	1	1	0.940754	0.5	1581	13	0.724897	1	36154537	700	0	0	0	4	51.3884
high-confidence	Haimp10007331m	asmbl_1688.pinkipe10_pasa8	1	0.843411	0.867779	0.5	1062	6	0.698225	1	Himp_00022066	544	0	0	0	3	4.50753
high-confidence	Haimp10007330m	asmbl_1687.pinkipe10_pasa8,asmbl_1686.pinkipe10_pasa8	1	1	1	0.5	405	3	0.409919	1	Himp_00018124	233	0	0	0	0	420.63
high-confidence	Haimp10007323m	asmbl_1678.pinkipe10_pasa8	1	1	1	0.5	870	9	0.817669	1	XP_012840021.1	387	0	0	0	4	334.867
high-confidence	Haimp10007322m	asmbl_930.pinkipe10_pasa3,asmbl_1677.pinkipe10_pasa8	1	0	0	0.5	183	3	0.214789	1	0	0	0	0	0	0	13.377
high-confidence	Haimp10007326m	asmbl_1684.pinkipe10_pasa8	1	1	1	0.5	453	1	0.593709	1	Himp_00013408	285	0	0	0	1	214.949
high-confidence	Haimp10007324m	asmbl_1679.pinkipe10_pasa8,asmbl_1680.pinkipe10_pasa8,asmbl_1681.pinkipe10_pasa8,asmbl_1683.pinkipe10_pasa8,asmbl_1682.pinkipe10_pasa8	0.991018	1	0.83871	0.2	1002	8	0.954286	0.991018	36156044	262	0	0	0	5	15.6287
high-confidence	Haimp10007327m	noEST	0	1	0.993289	0.5	891	2	1	0	XP_011077500.1	404	0	0	0	5	0.69697
high-confidence	Haimp10007321m	noEST	0	1	1	0.5	1347	1	1	0	Himp_00013288	789	0	0	0	5	10.0364
high-confidence	Haimp10007320m	noEST	0	1	0.815735	0.5	816	4	1	0	24411950	174	0	0	0	3	0.473039
high-confidence	Haimp10006469m	asmbl_309.pinkipe10_pasa6	1	1	0.793333	0.5	540	3	0.471204	1	24404707	152	0	0	0	1	502.891
high-confidence	Haimp10006470m	asmbl_310.pinkipe10_pasa6	0.953052	0.219835	0.345369	0.5	426	1	0.653374	0.953052	Himp_00024391	133	0	0	0	0	53.3286
high-confidence	Haimp10006474m	asmbl_315.pinkipe10_pasa6	1	0	0	0.5	168	1	0.332016	1	0	0	0	0	0	0	12.2202
high-confidence	Haimp10006561m	noEST	0	1	0.868106	0.5	633	1	1	0	Himp_00009928	284	0	IPB008266,IPB013695	0	4	1.54502
high-confidence	Haimp10006743m	asmbl_1319.pinkipe10_pasa8	1	1	0.84435	0.2	604	3	0.99179	1	36158539	189	0	IPB007759	0	1	696.142
high-confidence	Haimp10006831m	asmbl_490.pinkipe10_pasa6	1	1	1	0.5	1953	2	0.692308	1	Himp_00022652	1119	0	0	0	6	337.443
high-confidence	Haimp10006731m	asmbl_408.pinkipe10_pasa6	1	1	1	0.5	750	1	0.666667	1	XP_012845145.1	413	0	0	0	5	382.996
high-confidence	Haimp10007027m	asmbl_1483.pinkipe10_pasa8,asmbl_1482.pinkipe10_pasa8	1	1	0.980465	0.5	1587	2	0.629262	1	XP_011093801.1	830	0	0	0	5	110.028
high-confidence	Haimp10007026m	asmbl_1483.pinkipe10_pasa8,asmbl_1482.pinkipe10_pasa8	1	1	0.966443	0.5	225	1	0.338855	1	36147012	51.4	0	0	0	0	13184.4
high-confidence	Haimp10006897m	asmbl_445.pinkipe10_pasa6	1	1	0.982906	0.5	351	1	0.477551	1	XP_011078234.1	139	0	0	0	0	10.8661
high-confidence	Haimp10007227m	asmbl_686.pinkipe10_pasa6	1	1	1	0.5	771	2	0.719216	1	Himp_00021227	442	0	0	0	0	4007.43
high-confidence	Haimp10006467m	asmbl_304.pinkipe10_pasa6,asmbl_306.pinkipe10_pasa6	0.771014	0.343008	0.430769	0.5	345	4	0.396552	0.771014	17823216	130	0	0	0	0	14.5101
high-confidence	Haimp10006941m	asmbl_565.pinkipe10_pasa6	1	0.301429	0.353659	0.5	429	1	0.806391	1	19664030	96.7	0	0	0	0	23.8019
high-confidence	Haimp10006781m	asmbl_457.pinkipe10_pasa6	1	1	0.958963	0.5	675	2	0.528169	1	Himp_00001050	390	0	0	0	0	77.957
high-confidence	Haimp10006780m	asmbl_456.pinkipe10_pasa6	1	0	0	0.5	162	1	0.338205	1	0	0	0	0	0	0	49.7716
high-confidence	Haimp10006782m	asmbl_459.pinkipe10_pasa6	1	0.775194	0.780328	0.5	360	1	0.497925	1	Himp_00006820	212	0	0	0	3	66.1167
high-confidence	Haimp10006943m	asmbl_569.pinkipe10_pasa6	1	0.556136	0.709677	0.5	366	3	0.502747	1	Himp_00014032	213	0	0	0	2	50.9508
high-confidence	Haimp10006942m	asmbl_567.pinkipe10_pasa6	1	0.819355	0.462312	0.5	555	6	0.687732	1	XP_012834658.1	290	0	0	0	3	447.982
high-confidence	Haimp10006485m	asmbl_320.pinkipe10_pasa6,asmbl_319.pinkipe10_pasa6	0.741762	0.959259	0.998849	0.5	1305	1	1	0.741762	Himp_00005270	606	0	0	0	3	113.84
high-confidence	Haimp10007049m	asmbl_2304.pinkipe10_pasa1	1	0.267399	0.369515	0.5	261	1	0.331218	1	24404320	51.9	0	0	0	0	157.103
high-confidence	Haimp10007080m	noEST	0	0.99403	0.887805	0.5	960	3	1	0	36153346	333	0	0	0	4	0
high-confidence	Haimp10006719m	asmbl_406.pinkipe10_pasa6	0.520468	0.924025	0.981413	0.5	1197	2	1	0.998329	27050090	317	0	0	0	3	129.288
high-confidence	Haimp10006939m	noEST	0	0.952294	0.921811	0.3	339	2	1	0	XP_012855059.1	61.2	0	0	0	0	0
high-confidence	Haimp10006717m	noEST	0	0.802158	0.813688	0.3	398	2	1	0	17840850	55.9	0	0	0	1	0
high-confidence	Haimp10007045m	noEST	0	0.982759	0.712719	0.2	1273	3	1	0	YP_006460152.1	106	0	0	0	5	0
high-confidence	Haimp10007042m	noEST	0	0.930556	0.718593	0.5	447	2	1	0	sp|P00411|COX2_NEUCR	185	0	0	0	5	0
high-confidence	Haimp10007043m	noEST	0	1	0.767213	0.5	444	3	1	0	27032201	77.8	0	0	0	3	0
high-confidence	Haimp10007044m	noEST	0	0.97642	0.772047	0.5	717	4	1	0	YP_004935722.1	121	0	0	0	5	0
high-confidence	Haimp10007046m	noEST	0	0.994595	0.857143	0.5	540	3	1	0	sp|P15956|NU3M_EMEND	184	0	0	0	5	0
high-confidence	Haimp10006672m	asmbl_463.pinkipe10_pasa0	1	1	0.907945	0.5	1275	3	0.823643	1	36158589	415	0	IPB000095,IPB013210,IPB013695	0	6	61.8165
high-confidence	Haimp10006656m	asmbl_450.pinkipe10_pasa0,asmbl_2020.pinkipe10_pasa11	1	1	1	0.5	1326	7	0.692067	1	XP_012833630.1	621	0	IPB013546	0	4	104.759
high-confidence	Haimp10006655m	asmbl_449.pinkipe10_pasa0	1	1	0.972644	0.5	492	1	0.584323	1	XP_011081762.1	248	0	0	0	1	52.0386
high-confidence	Haimp10006675m	asmbl_471.pinkipe10_pasa0,asmbl_470.pinkipe10_pasa0	0.920045	1	0.998302	0.5	888	1	1	0.920045	Himp_00001597	326	0	0	0	2	17.8604
high-confidence	Haimp10006663m	asmbl_453.pinkipe10_pasa0	1	1	1	0.5	411	4	0.493397	1	XP_012833635.1	225	0	0	0	3	41.2506
high-confidence	Haimp10006668m	asmbl_458.pinkipe10_pasa0,asmbl_1575.pinkipe10_pasa10	1	0.997503	1	0.5	1380	2	0.843005	1	Himp_00010221	799	0	0	0	2	30.3333
high-confidence	Haimp10006671m	asmbl_1580.pinkipe10_pasa10,asmbl_461.pinkipe10_pasa0	0.586589	1	1	0.5	1536	2	0.996755	0.586589	Himp_00007952	849	0	IPB002401	0	4	2.81055
high-confidence	Haimp10006660m	asmbl_2023.pinkipe10_pasa11,asmbl_452.pinkipe10_pasa0,asmbl_2025.pinkipe10_pasa11	1	1	1	0.5	213	2	0.347471	1	27043120	102	0	0	0	3	42.4319
high-confidence	Haimp10006673m	asmbl_462.pinkipe10_pasa0	0.498339	0.968254	0.989899	0.5	903	1	1	0.498339	Himp_00001597	453	0	0	0	1	73.124
high-confidence	Haimp10006670m	asmbl_1578.pinkipe10_pasa10	0.894009	1	0.997691	0.5	651	2	0.960177	0.894009	26998917	258	0	0	0	1	3.48233
high-confidence	Haimp10006664m	asmbl_455.pinkipe10_pasa0,asmbl_2028.pinkipe10_pasa11	1	1	1	0.5	786	3	0.843348	1	Himp_00009784	441	0	0	0	0	10.2964
high-confidence	Haimp10006657m	asmbl_2021.pinkipe10_pasa11,asmbl_451.pinkipe10_pasa0	1	1	1	0.5	987	5	0.646365	1	Himp_00007846	556	0	0	0	3	23.4863
high-confidence	Haimp10006669m	asmbl_460.pinkipe10_pasa0,asmbl_1577.pinkipe10_pasa10	1	0.997024	1	0.5	738	7	0.692958	1	Himp_00021369	417	0	0	0	5	444.306
high-confidence	Haimp10006654m	asmbl_448.pinkipe10_pasa0	1	0.856383	0.877049	0.2	321	1	0.732877	1	24420260	161	0	0	0	3	13.7165
high-confidence	Haimp10006666m	asmbl_457.pinkipe10_pasa0	1	1	1	0.5	1998	21	0.840909	1	30524028	921	0	0	0	5	454.592
high-confidence	Haimp10006652m	asmbl_683.pinkipe10_pasa14	0.0379538	1	0.666667	0.5	606	1	1	0.0379538	36153085	74.7	0	0	0	0	28.5017
high-confidence	Haimp10006651m	asmbl_446.pinkipe10_pasa0	0.337349	1	0.646003	0.5	1245	4	1	0.706827	36152449	64.6	0	0	0	0	8.86908
high-confidence	Haimp10006653m	noEST	0	1	0.939259	0.5	1029	2	1	0	30554936	401	0	0	0	6	13.4257
high-confidence	Haimp10006676m	noEST	0	1	0.86729	0.5	726	2	1	0	Himp_00001597	250	0	0	0	1	1.84711
high-confidence	Haimp10006677m	noEST	0	0.989429	0.923879	0.3	1339	4	1	0.37416	17842931	407	0	IPB008266,IPB013210,IPB013695	0	5	43.124
high-confidence	Haimp10006667m	noEST	0	0.895522	0.80791	0.5	576	2	1	0.168403	36153910	52.5	0	0	0	1	0
high-confidence	Haimp10006659m	noEST	0	1	0.902439	0.5	483	1	1	0	XP_012833602.1	104	0	IPB007759	0	0	0
high-confidence	Haimp10006674m	noEST	0	0.794212	0.864947	0.3	923	4	1	0	XP_011071484.1	318	0	IPB013210,IPB007151,IPB013695	0	5	0.684724
high-confidence	Haimp10006658m	noEST	0	0.9	0.874214	0.5	453	1	1	0	XP_012833602.1	93.6	0	IPB007984	0	0	0
high-confidence	Haimp10006661m	noEST	0	1	0.972533	0.5	1518	1	1	0	Himp_00010741	696	0	0	0	0	0
high-confidence	Haimp10006678m	noEST	0	0.922481	0.754177	0.3	491	1	1	0	Himp_00007815	157	0	0	0	2	8.18941
high-confidence	Haimp10006822m	asmbl_482.pinkipe10_pasa6	1	1	1	0.5	285	1	0.32646	1	Himp_00001242	174	0	0	0	0	26.0982
high-confidence	Haimp10007260m	asmbl_693.pinkipe10_pasa6	1	0.809524	0.910737	0.5	1059	3	0.869458	1	27000526	260	0	IPB002401,IPB002403	0	4	721.706
high-confidence	Haimp10006639m	asmbl_1269.pinkipe10_pasa8	1	1	0.98176	0.5	2799	1	0.919212	1	30561345	500	0	IPB013210,IPB001611,IPB000767	0	6	61.7774
high-confidence	Haimp10006633m	asmbl_2534.pinkipe10_pasa1,asmbl_1262.pinkipe10_pasa8	1	1	0.999494	0.5	2967	6	0.881986	1	26998822	1412	0	0	0	8	84.8608
high-confidence	Haimp10006640m	asmbl_1270.pinkipe10_pasa8	1	0.866864	0.826683	0.5	2085	1	0.633931	1	30559139	352	0	IPB013210,IPB000767	0	7	12.4053
high-confidence	Haimp10006638m	asmbl_506.pinkipe10_pasa14,asmbl_507.pinkipe10_pasa14,asmbl_1268.pinkipe10_pasa8	1	1	1	0.5	1008	6	0.824203	1	XP_012840458.1	494	0	0	0	6	23.3433
high-confidence	Haimp10006634m	asmbl_2535.pinkipe10_pasa1,asmbl_1263.pinkipe10_pasa8,asmbl_1265.pinkipe10_pasa8	1	1	1	0.5	2205	2	0.784139	1	Himp_00019140	1255	0	0	0	4	72.8812
high-confidence	Haimp10006641m	noEST	0	0.820438	0.835267	0.5	543	1	1	0	Himp_00024632	294	0	0	0	0	0
high-confidence	Haimp10006893m	noEST	0	0.873508	0.942675	0.3	1123	4	1	0.463045	27036912	403	0	0	0	4	2.42386
low-confidence	Haimp10006847m	asmbl_498.pinkipe10_pasa6	0.994872	1	0.910412	0.3	585	5	1	0.994872	Himp_00005808	326	0	0	0	1	93.6684
low-confidence	Haimp10006849m	asmbl_499.pinkipe10_pasa6	1	1	0.967742	0.5	831	9	0.638739	1	19671627	336	0	0	0	4	287.1
high-confidence	Haimp10006960m	noEST	0	1	0.868512	0.5	960	4	0.694143	0	19655460	366	0	IPB007117,IPB002963	0	4	188.227
high-confidence	Haimp10006755m	asmbl_440.pinkipe10_pasa6,asmbl_808.pinkipe10_pasa8,asmbl_809.pinkipe10_pasa8,asmbl_810.pinkipe10_pasa8	1	1	1	0.5	1104	5	0.732095	1	Himp_00012879	641	0	0	0	0	116.581
high-confidence	Haimp10007556m	asmbl_1888.pinkipe10_pasa8	1	1	1	0.5	2394	4	0.751884	1	Himp_00013204	1412	0	0	0	5	21.6332
high-confidence	Haimp10007554m	asmbl_1885.pinkipe10_pasa8	1	1	1	0.5	1791	8	0.829551	1	Himp_00017579	1018	0	0	0	4	377.76
high-confidence	Haimp10007557m	asmbl_1889.pinkipe10_pasa8	1	1	1	0.5	783	5	0.653589	1	Himp_00014676	459	0	0	0	5	752.945
high-confidence	Haimp10007555m	asmbl_1886.pinkipe10_pasa8	1	1	0.762105	0.5	546	5	0.394224	1	Himp_00001376	325	0	0	0	1	79.7289
high-confidence	Haimp10007553m	asmbl_1884.pinkipe10_pasa8	1	1	1	0.5	1989	13	0.725383	1	XP_011072429.1	1014	0	0	0	7	165.832
high-confidence	Haimp10007559m	asmbl_1891.pinkipe10_pasa8	1	0.949202	0.888434	0.5	1305	8	0.744438	1	30542683	654	0	0	0	5	1852.93
high-confidence	Haimp10007551m	noEST	0	1	1	0.5	606	3	1	0	Himp_00015350	129	0	0	0	3	0
low-confidence	Haimp10007560m	noEST	0	0.294485	0.27409	0.5	303	2	0.990196	0	24395986	64.3	0	0	0	3	77.6733
high-confidence	Haimp10007552m	noEST	0	0.992188	1	0.5	606	3	1	0	Himp_00015350	127	0	0	0	3	0
high-confidence	Haimp10007558m	noEST	0	1	1	0.5	243	1	1	0	Himp_00008612	139	0	0	0	0	105.753
high-confidence	Haimp10007460m	asmbl_1807.pinkipe10_pasa8,asmbl_1806.pinkipe10_pasa8	1	1	1	0.5	2370	1	0.638642	1	XP_012857408.1	1223	0	0	0	4	95.6253
high-confidence	Haimp10007455m	asmbl_1799.pinkipe10_pasa8	1	1	0.994987	0.5	1194	7	0.868364	1	Himp_00017823	578	0	0	0	3	17.4782
high-confidence	Haimp10007457m	asmbl_1803.pinkipe10_pasa8,asmbl_1805.pinkipe10_pasa8,asmbl_1804.pinkipe10_pasa8	0.640308	1	0.989229	0.5	1821	4	1	0.995607	Himp_00022451	1000	0	0	0	5	2.92367
high-confidence	Haimp10007456m	asmbl_1801.pinkipe10_pasa8,asmbl_1803.pinkipe10_pasa8,asmbl_1804.pinkipe10_pasa8	1	1	1	0.5	1806	4	0.933333	1	Himp_00022451	1052	0	0	0	5	34.2104
high-confidence	Haimp10007461m	asmbl_1808.pinkipe10_pasa8	1	1	1	0.5	801	3	0.820697	1	Himp_00013905	453	0	0	0	4	198.182
low-confidence	Haimp10007444m	asmbl_1786.pinkipe10_pasa8,asmbl_1787.pinkipe10_pasa8,asmbl_1788.pinkipe10_pasa8	1	1	1	0.5	897	1	0.637074	1	Himp_00019575	550	0	0	0	6	173.009
high-confidence	Haimp10007465m	asmbl_1811.pinkipe10_pasa8,asmbl_1812.pinkipe10_pasa8	1	1	1	0.5	948	1	0.532884	1	Himp_00007934	584	0	0	0	3	103.59
high-confidence	Haimp10007466m	asmbl_1813.pinkipe10_pasa8	1	1	0.990033	0.5	1353	9	0.677516	1	17833705	508	0	0	0	6	21.218
high-confidence	Haimp10007450m	asmbl_1794.pinkipe10_pasa8,asmbl_1795.pinkipe10_pasa8	1	1	1	0.5	2913	22	0.837791	1	Himp_00024289	1745	0	0	0	6	410.114
high-confidence	Haimp10007472m	asmbl_1121.pinkipe10_pasa1	1	1	0.990258	0.5	2595	4	0.868474	1	36147410	994	0	0	0	9	6.9869
high-confidence	Haimp10007471m	asmbl_1122.pinkipe10_pasa1	1	1	0.99888	0.5	1341	3	0.778294	1	XP_012857379.1	793	0	0	0	7	471.296
high-confidence	Haimp10007458m	asmbl_1805.pinkipe10_pasa8	0.480505	1	0.989229	0.5	1821	4	1	0.590884	Himp_00022451	971	0	0	0	5	2.97803
high-confidence	Haimp10007452m	asmbl_1796.pinkipe10_pasa8	1	1	1	0.5	705	1	0.714286	1	Himp_00018949	412	0	0	0	3	156.626
high-confidence	Haimp10007463m	asmbl_1810.pinkipe10_pasa8	1	1	0.995896	0.5	1104	4	0.726316	1	XP_012857403.1	459	0	0	0	4	2253.33
high-confidence	Haimp10007462m	asmbl_1809.pinkipe10_pasa8	1	1	0.990164	0.5	2271	2	0.871785	1	XP_011079088.1	884	0	0	0	3	142.152
high-confidence	Haimp10007454m	asmbl_1797.pinkipe10_pasa8	1	1	1	0.5	1530	3	0.867839	1	XP_011079093.1	846	0	0	0	5	173.422
high-confidence	Haimp10007469m	asmbl_1815.pinkipe10_pasa8,asmbl_1817.pinkipe10_pasa8	1	0.950237	0.848619	0.5	1248	10	0.647975	1	30512823	418	0	0	0	3	29.722
high-confidence	Haimp10007447m	asmbl_1791.pinkipe10_pasa8,asmbl_3528.pinkipe10_pasa5	1	1	1	0.5	1512	5	0.737201	1	Himp_00023818	877	0	0	0	0	111.915
high-confidence	Haimp10007443m	asmbl_1785.pinkipe10_pasa8	0.100823	1	0.988648	0.5	1458	8	1	0.100823	XP_011070204.1	538	0	IPB013210,IPB002011,IPB013695	0	5	0.27915
high-confidence	Haimp10007453m	noEST	0	0.865385	0.923077	0.5	1173	7	1	0	24411661	236	0	0	0	3	0
high-confidence	Haimp10007451m	noEST	0	1	1	0.5	1053	1	1	0	Himp_00011090	616	0	0	0	5	7.68281
high-confidence	Haimp10006578m	asmbl_369.pinkipe10_pasa6,asmbl_1161.pinkipe10_pasa1	1	0.991946	0.980392	0.5	378	3	0.409978	1	36159281	107	0	0	0	0	5.93386
high-confidence	Haimp10007335m	noEST	0	1	0.843602	0.5	297	1	1	0	Himp_00008710	155	0	0	0	0	4.63973
high-confidence	Haimp10007334m	noEST	0	1	0.959585	0.5	1425	8	1	1	XP_012832234.1	623	0	0	0	5	34.1053
high-confidence	Haimp10007550m	asmbl_530.pinkipe10_pasa0	1	1	0.986784	0.5	693	1	0.657495	1	XP_011087827.1	294	0	0	0	4	35.2915
high-confidence	Haimp10006864m	noEST	0	0.886505	0.850335	0.3	1841	11	1	0	30551782	313	0	IPB008266,IPB000858,IPB001480	0	8	1.70342
high-confidence	Haimp10007366m	asmbl_761.pinkipe10_pasa6	1	1	0.98125	0.3	945	6	0.850585	1	XP_012848525.1	492	0	0	0	6	990.719
high-confidence	Haimp10007478m	noEST	0	1	1	0.5	837	6	0.733567	0	XP_012847717.1	425	0	IPB001925	0	5	760.29
high-confidence	Haimp10006562m	noEST	0	0.992095	0.984166	0.5	1221	1	1	0	XP_012847943.1	307	0	IPB003613	0	4	0.2457
low-confidence	Haimp10007159m	asmbl_661.pinkipe10_pasa6	0.489731	1	0.739464	0.5	633	3	0.877947	0.966825	32810027	109	0	0	0	4	185.137
high-confidence	Haimp10007025m	noEST	0	1	1	0.5	1671	1	0.891676	0	Himp_00011141	979	0	0	0	5	422.905
high-confidence	Haimp10007123m	noEST	0	0.852744	0.903021	0.2	1704	1	1	0	Himp_00023692	884	0	0	0	7	1.71185
high-confidence	Haimp10007029m	noEST	0	0.745283	0.586207	0.5	378	3	0.616639	0.857143	17826400	79	0	0	0	2	26.1429
high-confidence	Haimp10006552m	noEST	0	0.943515	0.951699	0.5	1671	3	1	0.681628	Himp_00005513	806	0	0	0	3	2.16996
high-confidence	Haimp10006538m	asmbl_1170.pinkipe10_pasa8	1	1	0.843931	0.5	1044	9	0.709239	1	XP_011083234.1	385	0	0	0	2	244.748
low-confidence	Haimp10006544m	asmbl_1184.pinkipe10_pasa8	1	1	0.927497	0.5	4071	21	0.837482	1	30497427	2108	0	0	0	5	162.975
high-confidence	Haimp10006534m	asmbl_1165.pinkipe10_pasa8,asmbl_1166.pinkipe10_pasa8	1	0	0	0.5	171	1	0.211372	1	0	0	0	0	0	0	29.3099
high-confidence	Haimp10006541m	asmbl_1181.pinkipe10_pasa8	1	1	1	0.5	2079	7	0.874632	1	Himp_00006311	1182	0	0	0	3	185.1
high-confidence	Haimp10006535m	asmbl_1167.pinkipe10_pasa8	1	1	0.985294	0.5	417	1	0.516729	1	36156685	179	0	0	0	0	362.115
high-confidence	Haimp10006524m	asmbl_1158.pinkipe10_pasa8	1	1	0.883648	0.5	1689	4	0.778341	1	XP_011083217.1	897	0	0	0	4	308.841
high-confidence	Haimp10006543m	asmbl_1183.pinkipe10_pasa8	1	1	1	0.5	1305	4	0.709625	1	Himp_00010745	733	0	0	0	3	644.819
high-confidence	Haimp10006533m	asmbl_1163.pinkipe10_pasa8,asmbl_1164.pinkipe10_pasa8	1	1	0.997543	0.5	2451	11	0.851042	1	XP_012830786.1	1187	0	0	0	2	433.215
high-confidence	Haimp10006530m	asmbl_1162.pinkipe10_pasa8	1	1	1	0.5	2004	14	0.762557	1	Himp_00007554	1179	0	0	0	4	286.71
high-confidence	Haimp10006526m	asmbl_1160.pinkipe10_pasa8	1	1	1	0.5	516	7	0.586364	1	Himp_00006419	302	0	0	0	6	1615.05
high-confidence	Haimp10006528m	asmbl_1161.pinkipe10_pasa8	1	1	1	0.5	516	6	0.535826	1	XP_011083228.1	283	0	0	0	4	127.295
high-confidence	Haimp10006536m	asmbl_1168.pinkipe10_pasa8	1	1	1	0.5	894	4	0.545455	1	Himp_00010034	520	0	0	0	5	186.478
high-confidence	Haimp10006542m	asmbl_1182.pinkipe10_pasa8	1	1	1	0.5	1038	2	0.78458	1	Himp_00012553	629	0	0	0	5	360.908
high-confidence	Haimp10006525m	asmbl_1159.pinkipe10_pasa8	1	1	1	0.5	1110	4	0.803765	1	Himp_00007152	648	0	0	0	4	133.486
high-confidence	Haimp10006527m	noEST	0	1	1	0.5	315	1	1	0	Himp_00008944	185	0	0	0	0	3.49206
high-confidence	Haimp10006529m	noEST	0	1	0.945312	0.5	774	1	1	0	XP_012845004.1	190	0	0	0	3	0.387597
low-confidence	Haimp10007371m	noEST	0	0.239764	0.256186	0.5	327	2	0.548658	0	XP_012828985.1	119	0	0	0	3	46.5413
low-confidence	Haimp10006839m	asmbl_1778.pinkipe10_pasa14,asmbl_1360.pinkipe10_pasa8	1	1	0.995215	0.5	1572	4	0.734579	1	19657844	490	0	0	0	5	27.1616
high-confidence	Haimp10006837m	asmbl_1359.pinkipe10_pasa8	1	1	1	0.5	936	10	0.647751	1	Himp_00003161	532	0	0	0	3	198.279
high-confidence	Haimp10006835m	asmbl_1357.pinkipe10_pasa8,asmbl_1037.pinkipe10_pasa6	1	1	1	0.5	1386	3	0.738806	1	Himp_00019457	794	0	0	0	0	127.351
high-confidence	Haimp10006836m	asmbl_1358.pinkipe10_pasa8	1	1	1	0.5	1053	7	0.635486	1	Himp_00016601	601	0	0	0	5	927.575
high-confidence	Haimp10006834m	noEST	0	1	0.975501	0.5	660	1	1	0	27046279	200	0	IPB001471	0	3	4.3697
high-confidence	Haimp10006838m	noEST	0	1	1	0.5	246	1	1	0	Himp_00008333	158	0	0	0	0	4.0935
high-confidence	Haimp10006841m	noEST	0	0.550998	0.740061	0.5	390	2	1	0	Himp_00024673	62.4	0	0	0	0	0
high-confidence	Haimp10007534m	asmbl_1863.pinkipe10_pasa8	1	1	1	0.5	1998	1	0.683544	1	Himp_00018397	1170	0	IPB002885	0	5	11.6011
low-confidence	Haimp10007527m	asmbl_1857.pinkipe10_pasa8,asmbl_1858.pinkipe10_pasa8	1	1	0.972332	0.5	1917	4	0.785978	1	19643434	412	0	0	0	5	236.427
high-confidence	Haimp10007529m	asmbl_949.pinkipe10_pasa3,asmbl_1860.pinkipe10_pasa8	1	0.984536	0.996255	0.5	1599	2	0.583151	1	Himp_00019549	721	0	0	0	2	40.4453
high-confidence	Haimp10007519m	asmbl_1846.pinkipe10_pasa8	1	1	1	0.5	606	1	0.702202	1	Himp_00011416	368	0	0	0	3	16.1419
high-confidence	Haimp10007521m	asmbl_1847.pinkipe10_pasa8	1	0.778075	0.949495	0.5	1281	10	0.758886	1	17828816	423	0	0	0	4	206.895
high-confidence	Haimp10007518m	asmbl_1845.pinkipe10_pasa8	1	1	1	0.5	870	1	0.748065	1	Himp_00019100	532	0	0	0	5	39.0195
high-confidence	Haimp10007536m	asmbl_3287.pinkipe10_pasa12	1	1	1	0.5	993	2	0.810612	1	XP_011085527.1	517	0	IPB002628	0	2	6209.79
high-confidence	Haimp10007523m	asmbl_1856.pinkipe10_pasa8	1	0.968701	0.960239	0.5	1563	10	0.736222	1	33146135	610	0	0	0	5	90.6615
high-confidence	Haimp10007516m	noEST	0	1	1	0.5	135	1	1	0	30537657	65.2	0	0	0	1	10.2
high-confidence	Haimp10007535m	noEST	0	0.717949	0.887273	0.5	372	3	1	0	26986019	122	0	0	0	3	0.897849
high-confidence	Haimp10007530m	noEST	0	1	0.932886	0.5	420	5	1	0	36157537	108	0	0	0	1	0.559524
high-confidence	Haimp10007531m	noEST	0	0.991304	0.84022	0.5	1011	2	1	0	28942433	177	0	0	1	0	0
high-confidence	Haimp10007517m	noEST	0	0.717822	0.784689	0.5	663	1	1	0	24423842	141	0	0	0	2	1.90498
high-confidence	Haimp10007533m	noEST	0	1	0.905	0.5	573	3	1	0	30542229	79.8	0	0	0	2	0
high-confidence	Haimp10007532m	noEST	0	1	1	0.5	465	1	1	0	Himp_00011133	268	0	0	0	1	12.4151
high-confidence	Haimp10006904m	asmbl_540.pinkipe10_pasa6	1	0.830144	0.665116	0.5	861	3	0.874112	1	36140328	418	0	0	0	3	133.855
high-confidence	Haimp10006948m	asmbl_577.pinkipe10_pasa6,asmbl_2240.pinkipe10_pasa7	1	0.781132	0.776119	0.5	786	2	0.5671	1	Himp_00018447	491	0	0	0	2	75.1183
high-confidence	Haimp10006749m	asmbl_435.pinkipe10_pasa6	1	1	1	0.5	333	3	0.449393	1	Himp_00021379	190	0	0	0	2	50.5495
high-confidence	Haimp10007125m	asmbl_644.pinkipe10_pasa6,asmbl_1117.pinkipe10_pasa10	1	1	1	0.5	468	3	0.558473	1	XP_012831968.1	242	0	0	0	5	1052.55
high-confidence	Haimp10007023m	asmbl_1480.pinkipe10_pasa8	1	1	1	0.5	498	1	0.462396	1	Himp_00012609	308	0	0	0	4	41.8855
low-confidence	Haimp10007010m	asmbl_1466.pinkipe10_pasa8	1	1	0.993671	0.5	954	8	0.630119	1	XP_011093780.1	509	0	0	0	4	633.211
high-confidence	Haimp10007004m	asmbl_1457.pinkipe10_pasa8	1	1	1	0.5	1818	1	0.777588	1	Himp_00006528	1106	0	IPB006599,IPB000976,IPB006569,IPB008883	0	2	66.835
high-confidence	Haimp10007005m	asmbl_1458.pinkipe10_pasa8	1	1	1	0.5	972	2	0.613636	1	XP_012848212.1	516	0	0	0	4	297.082
high-confidence	Haimp10007003m	asmbl_1456.pinkipe10_pasa8	1	0.974359	0.996441	0.5	426	5	0.423039	1	XP_012848244.1	215	0	0	0	2	178.181
high-confidence	Haimp10007008m	asmbl_1464.pinkipe10_pasa8	1	1	1	0.5	759	5	0.641589	1	Himp_00007897	469	0	IPB001965,IPB005012	0	4	346.769
high-confidence	Haimp10007000m	asmbl_1452.pinkipe10_pasa8	1	1	0.994398	0.5	1074	9	0.561715	1	36147842	500	0	0	0	6	597.459
high-confidence	Haimp10007022m	asmbl_1479.pinkipe10_pasa8	1	1	0.87108	0.5	378	2	0.710526	1	28940248	194	0	0	0	4	1264.88
high-confidence	Haimp10007007m	asmbl_1265.pinkipe10_pasa2,asmbl_1264.pinkipe10_pasa2,asmbl_1462.pinkipe10_pasa8,asmbl_1463.pinkipe10_pasa8	1	1	1	0.5	3408	2	0.91245	1	Himp_00021910	1934	0	0	0	1	136.618
high-confidence	Haimp10007021m	asmbl_1477.pinkipe10_pasa8	1	1	1	0.5	1032	1	0.842449	1	Himp_00012865	587	0	0	0	0	40.2442
high-confidence	Haimp10007001m	asmbl_1453.pinkipe10_pasa8	1	1	1	0.5	651	7	0.667008	1	Himp_00014182	399	0	0	0	5	215.123
high-confidence	Haimp10007019m	asmbl_1475.pinkipe10_pasa8,asmbl_1474.pinkipe10_pasa8	1	1	1	0.5	2055	6	0.601581	1	Himp_00023080	1241	0	0	0	5	52.3299
low-confidence	Haimp10007015m	asmbl_1471.pinkipe10_pasa8,asmbl_1468.pinkipe10_pasa8	1	0.985075	0.998363	0.5	921	6	0.491462	1	XP_011093784.1	370	0	0	0	5	337.673
high-confidence	Haimp10007020m	asmbl_1191.pinkipe10_pasa6,asmbl_1476.pinkipe10_pasa8	1	1	1	0.5	1122	4	0.615469	1	Himp_00010284	653	0	0	0	4	119.939
high-confidence	Haimp10007006m	asmbl_1461.pinkipe10_pasa8	1	0.88774	0.824078	0.5	3186	27	0.854155	1	32779060	1411	0	0	0	6	220.708
high-confidence	Haimp10007002m	asmbl_1455.pinkipe10_pasa8	1	1	0.888393	0.5	705	1	0.557312	1	17838200	89.1	0	0	0	3	384.631
high-confidence	Haimp10006999m	noEST	0	1	0.940639	0.5	1314	5	1	1	28936078	461	0	0	0	6	91.9148
high-confidence	Haimp10006998m	noEST	0	1	0.898915	0.5	3162	12	0.984127	0.959203	32777365	430	0	0	0	2	136.253
high-confidence	Haimp10007409m	asmbl_771.pinkipe10_pasa6	0.516026	0.0359984	0.108883	0.5	312	2	0.435754	0.516026	36138720	71.6	0	0	0	0	6.66346
high-confidence	Haimp10007422m	noEST	0	0.690836	0.684298	0.5	1257	4	1	0.906126	36157773	211	0	0	0	1	2.46858
high-confidence	Haimp10007573m	noEST	0	0.833333	0.855814	0.2	828	6	1	0	17828191	203	0	0	0	4	5.47826
high-confidence	Haimp10007442m	asmbl_792.pinkipe10_pasa6	0.945017	0.891156	0.745527	0.3	1164	1	1	0.945017	32774402	126	0	0	0	0	16.1495
low-confidence	Haimp10006484m	asmbl_1102.pinkipe10_pasa8	0.493007	0.898734	0.677419	0.5	858	5	0.852036	1	32793868	202	0	0	0	4	392.97
high-confidence	Haimp10006478m	asmbl_1095.pinkipe10_pasa8	1	1	1	0.5	1593	8	0.774429	1	XP_011087770.1	766	0	IPB009889	0	3	1078.58
high-confidence	Haimp10006482m	asmbl_1098.pinkipe10_pasa8	1	1	1	0.5	1503	5	0.688818	1	Himp_00007456	881	0	IPB006569,IPB003101	0	0	204.717
high-confidence	Haimp10006477m	asmbl_1094.pinkipe10_pasa8	1	1	1	0.5	831	1	0.698907	1	Himp_00011591	520	0	0	0	5	28.1191
high-confidence	Haimp10006479m	asmbl_1096.pinkipe10_pasa8	1	1	1	0.5	885	2	0.733223	1	Himp_00011504	561	0	0	0	5	12.1537
high-confidence	Haimp10006480m	asmbl_1097.pinkipe10_pasa8	1	1	0.98773	0.5	975	9	0.75406	1	XP_011087767.1	454	0	0	0	4	178.974
high-confidence	Haimp10006481m	noEST	0	1	1	0.5	204	1	1	0	Himp_00008309	122	0	0	0	0	18.2157
high-confidence	Haimp10006483m	noEST	0	1	0.99759	0.5	1245	3	1	1	Himp_00020361	726	0	0	0	0	49.5245
high-confidence	Haimp10006715m	asmbl_399.pinkipe10_pasa6,asmbl_401.pinkipe10_pasa6	1	1	1	0.5	1359	7	0.675112	1	30480816	724	0	0	0	5	825.923
high-confidence	Haimp10007094m	asmbl_1524.pinkipe10_pasa8	1	0.998586	0.9952	0.5	1887	10	0.762424	1	XP_011082812.1	852	0	0	0	6	591.8
high-confidence	Haimp10007093m	asmbl_1521.pinkipe10_pasa8	1	1	1	0.5	1056	5	0.662484	1	Himp_00016007	602	0	IPB001090,IPB013210,IPB013695	0	5	28.7566
high-confidence	Haimp10007090m	asmbl_1516.pinkipe10_pasa8	1	0	0	0.5	240	1	0.427046	1	0	0	0	0	0	0	19.8458
high-confidence	Haimp10007107m	asmbl_1541.pinkipe10_pasa8	1	1	1	0.5	975	4	0.89204	1	Himp_00014405	577	0	0	0	0	163.566
high-confidence	Haimp10007106m	asmbl_1538.pinkipe10_pasa8	1	1	1	0.5	1002	2	0.723466	1	Himp_00012150	618	0	0	0	5	18.005
high-confidence	Haimp10007112m	asmbl_1547.pinkipe10_pasa8	1	1	1	0.5	2754	17	0.798261	1	Himp_00020202	1627	0	0	0	7	400.967
low-confidence	Haimp10007092m	asmbl_1519.pinkipe10_pasa8	1	1	1	0.5	345	4	0.58277	1	Himp_00009299	206	0	0	0	4	48.8754
high-confidence	Haimp10007109m	asmbl_1543.pinkipe10_pasa8	1	1	1	0.5	720	6	0.558573	1	Himp_00022883	408	0	0	0	5	1451.4
high-confidence	Haimp10007101m	asmbl_1530.pinkipe10_pasa8,asmbl_1534.pinkipe10_pasa8	1	0.994565	0.996942	0.5	1479	4	0.718659	1	Himp_00018767	915	0	0	0	0	27.3759
high-confidence	Haimp10007113m	noEST	0	1	1	0.5	216	1	1	0	Himp_00008625	123	0	0	0	0	7.10648
high-confidence	Haimp10007087m	noEST	0	0.835616	0.629371	0.5	294	1	1	0	XP_012850540.1	122	0	0	0	3	0.914966
high-confidence	Haimp10007091m	noEST	0	1	1	0.5	1281	6	0.772618	0.900078	Himp_00017925	724	0	0	0	6	5024.58
high-confidence	Haimp10007110m	noEST	0	1	0.994741	0.5	1995	4	0.875384	1	32822599	991	0	0	0	6	1640.67
high-confidence	Haimp10007088m	noEST	0	0.615385	0.504249	0.5	495	4	1	0	XP_012850540.1	72.2	0	IPB002401	0	3	0
high-confidence	Haimp10006611m	asmbl_1236.pinkipe10_pasa8,asmbl_1237.pinkipe10_pasa8	1	1	0.855491	0.5	300	1	1	1	Himp_00008557	128	0	0	0	0	5.03667
high-confidence	Haimp10006589m	asmbl_1207.pinkipe10_pasa8	1	1	0.992481	0.5	204	1	0.330097	1	30545696	72.2	0	0	0	0	153.127
high-confidence	Haimp10006623m	asmbl_1259.pinkipe10_pasa8,asmbl_1258.pinkipe10_pasa8	1	1	1	0.5	1743	1	0.707674	1	Himp_00021492	1010	0	0	0	3	40.5932
high-confidence	Haimp10006592m	asmbl_1210.pinkipe10_pasa8	1	1	1	0.5	1302	1	0.681675	1	Himp_00015632	800	0	0	0	6	384.927
high-confidence	Haimp10006602m	asmbl_1223.pinkipe10_pasa8	1	1	1	0.5	2016	2	0.743637	1	Himp_00020905	1181	0	0	0	5	28.7569
high-confidence	Haimp10006625m	asmbl_1260.pinkipe10_pasa8	1	1	1	0.5	1011	6	0.678068	1	XP_011078840.1	529	0	0	0	4	149.865
high-confidence	Haimp10006596m	asmbl_1217.pinkipe10_pasa8	1	1	0.993056	0.5	1740	1	0.899225	1	24428007	739	0	IPB007019,IPB004977,IPB012960,IPB002501	0	7	114.584
high-confidence	Haimp10006601m	asmbl_1222.pinkipe10_pasa8	1	1	1	0.5	348	1	0.614841	1	XP_011078865.1	190	0	0	0	4	266.023
high-confidence	Haimp10006588m	asmbl_1206.pinkipe10_pasa8	1	1	1	0.5	1209	10	0.648953	1	36135311	505	0	IPB008144,IPB004172	0	6	718.888
low-confidence	Haimp10006604m	asmbl_1224.pinkipe10_pasa8	1	1	1	0.5	1041	7	0.713502	1	XP_011078863.1	515	0	0	0	3	336.598
high-confidence	Haimp10006608m	asmbl_1233.pinkipe10_pasa8	0.11358	0.478155	0.72	0.5	1215	6	0.902675	0.11358	17838081	197	0	0	0	3	0.520165
high-confidence	Haimp10006590m	asmbl_1208.pinkipe10_pasa8	1	1	1	0.5	492	3	0.644823	1	Himp_00013350	290	0	0	0	0	187.122
low-confidence	Haimp10006600m	asmbl_1221.pinkipe10_pasa8	1	1	1	0.5	516	1	0.575251	1	Himp_00018101	309	0	0	0	4	2175.32
high-confidence	Haimp10006617m	asmbl_1337.pinkipe10_pasa0,asmbl_1247.pinkipe10_pasa8,asmbl_1248.pinkipe10_pasa8	1	1	0.996772	0.5	2334	1	0.753389	1	XP_012857297.1	1324	0	0	0	4	193.125
high-confidence	Haimp10006619m	asmbl_1250.pinkipe10_pasa8	1	1	0.996845	0.5	477	2	0.565166	1	19639616	209	0	0	0	5	118.478
high-confidence	Haimp10006622m	asmbl_1253.pinkipe10_pasa8,asmbl_1254.pinkipe10_pasa8	1	1	0.992908	0.5	423	1	0.40634	1	33138135	102	0	0	0	0	990.303
high-confidence	Haimp10006610m	asmbl_1235.pinkipe10_pasa8	1	0	0	0.5	159	1	0.212851	1	0	0	0	0	0	0	10.1698
high-confidence	Haimp10006586m	asmbl_1204.pinkipe10_pasa8	1	1	1	0.5	1587	8	0.734043	1	Himp_00007732	928	0	0	0	6	140.638
high-confidence	Haimp10006587m	asmbl_1205.pinkipe10_pasa8	1	1	1	0.5	756	2	0.786681	1	Himp_00009763	426	0	0	0	3	13.2011
high-confidence	Haimp10006597m	asmbl_1218.pinkipe10_pasa8	1	1	1	0.5	198	1	0.348592	1	28936885	84.6	0	0	0	0	233.848
high-confidence	Haimp10006599m	asmbl_1220.pinkipe10_pasa8,asmbl_1219.pinkipe10_pasa8	1	1	0.98794	0.5	3102	13	0.863586	1	30511109	488	0	0	0	6	572.914
high-confidence	Haimp10006612m	asmbl_1239.pinkipe10_pasa8	1	1	0.910204	0.5	1605	2	0.61707	1	Himp_00016793	808	0	0	0	4	86.7383
high-confidence	Haimp10006618m	asmbl_1249.pinkipe10_pasa8	1	1	1	0.5	1722	9	0.805426	1	Himp_00012719	1000	0	0	0	4	263.575
high-confidence	Haimp10006613m	asmbl_1242.pinkipe10_pasa8,asmbl_1241.pinkipe10_pasa8,asmbl_1240.pinkipe10_pasa8	1	0.943864	0.789927	0.5	2229	2	0.75406	1	24411086	745	0	0	0	5	201.209
high-confidence	Haimp10006620m	asmbl_1251.pinkipe10_pasa8	1	1	0.99455	0.5	1098	3	0.684112	1	XP_011075166.1	496	0	IPB004333	0	2	106.624
high-confidence	Haimp10006606m	asmbl_1226.pinkipe10_pasa8	1	1	1	0.5	1083	5	0.564945	1	XP_012857477.1	579	0	0	0	3	80.3001
high-confidence	Haimp10006595m	asmbl_1216.pinkipe10_pasa8	1	1	1	0.5	399	5	0.53629	1	XP_011078877.1	233	0	0	0	4	656.902
high-confidence	Haimp10006593m	asmbl_1211.pinkipe10_pasa8	1	1	1	0.5	1509	4	0.844432	1	Himp_00019525	870	0	0	0	5	226.078
high-confidence	Haimp10006591m	asmbl_1209.pinkipe10_pasa8	0.998713	1	1	0.5	1554	3	0.855256	0.998713	Himp_00019439	886	0	0	0	4	941.6
high-confidence	Haimp10006616m	asmbl_1338.pinkipe10_pasa0,asmbl_1246.pinkipe10_pasa8	1	1	1	0.5	2367	1	1	1	Himp_00008010	1427	0	0	0	4	17.0283
high-confidence	Haimp10006607m	noEST	0	0.997494	0.971429	0.5	1350	11	1	0.132593	24410900	476	0	IPB011616	0	5	0.228148
high-confidence	Haimp10006627m	noEST	0	0.582915	0.732558	0.5	672	5	1	0	17839216	130	0	0	0	3	0
high-confidence	Haimp10006626m	noEST	0	0.948276	0.976422	0.5	1080	7	1	0	XP_012834390.1	277	0	0	0	4	0
low-confidence	Haimp10006594m	noEST	0	0.906542	0.877519	0.5	915	9	1	1	24413110	203	0	0	0	4	370.366
high-confidence	Haimp10006615m	noEST	0	0.73385	0.934066	0.5	2052	7	1	0	19664813	773	0	0	0	4	3.12768
high-confidence	Haimp10006609m	noEST	0	0.580986	0.824147	0.5	1617	6	1	0.897959	17833350	330	0	0	0	4	20.8367
high-confidence	Haimp10006630m	noEST	1	0.926453	0.739394	0.5	186	1	0.516667	1	Himp_00023775	91.9	0	0	0	3	40.3978
high-confidence	Haimp10006902m	noEST	0	1	0.917293	0.5	375	6	1	0.416	27019759	114	0	0	0	3	0.832
high-confidence	Haimp10006718m	noEST	0	1	0.960191	0.5	1815	3	1	0.991736	Himp_00011717	938	0	0	0	0	6.58347
high-confidence	Haimp10006826m	noEST	0	0.970183	0.875752	0.3	1341	2	1	0	Himp_00008204	670	0	0	0	4	0
high-confidence	Haimp10006958m	asmbl_1198.pinkipe10_pasa8,asmbl_1406.pinkipe10_pasa8,asmbl_1407.pinkipe10_pasa8	0.732143	1	0.719424	0.5	168	1	1	0.732143	Himp_00008421	82	0	0	0	0	11.1607
high-confidence	Haimp10006952m	asmbl_1400.pinkipe10_pasa8	1	0.987143	0.8128	0.5	837	2	0.639908	1	17840597	161	0	0	0	3	44.8961
high-confidence	Haimp10006956m	asmbl_1407.pinkipe10_pasa8	1	0.934046	0.991329	0.5	1032	6	0.808777	1	17820510	524	0	IPB000494,IPB008266	0	5	76.0465
high-confidence	Haimp10006955m	asmbl_1405.pinkipe10_pasa8	0.550044	1	1	0.5	1149	6	0.529493	1	Himp_00018709	635	0	0	0	5	51.0653
high-confidence	Haimp10006959m	asmbl_1409.pinkipe10_pasa8	1	1	1	0.5	1455	13	0.843478	1	XP_011087149.1	749	0	0	0	4	63.6866
high-confidence	Haimp10006954m	noEST	0	0.59228	0.557668	0.5	667	2	1	0	XP_011081631.1	283	0	0	0	3	0.1994
high-confidence	Haimp10006953m	noEST	0	0.718287	0.827922	0.5	831	3	1	1	XP_012847259.1	226	0	0	0	4	13.8315
high-confidence	Haimp10006957m	noEST	0	1	0.766423	0.5	1929	3	1	0	30533624	239	0	0	1	0	0.032141
high-confidence	Haimp10007316m	asmbl_736.pinkipe10_pasa6	1	0.163171	0.209709	0.5	171	2	0.401408	1	24429268	63.8	0	0	0	2	28.8012
high-confidence	Haimp10006520m	asmbl_338.pinkipe10_pasa6	1	1	1	0.5	978	4	0.783654	1	Himp_00014631	564	0	0	0	1	1222.8
high-confidence	Haimp10006519m	asmbl_335.pinkipe10_pasa6	1	1	0.976431	0.5	459	3	0.660432	1	32800232	134	0	IPB003124,IPB003375	0	2	14381.3
high-confidence	Haimp10006823m	asmbl_1352.pinkipe10_pasa8	0.581761	0.923664	0.913545	0.5	954	4	1	0.861635	Himp_00018139	484	0	0	0	4	136.99
low-confidence	Haimp10006825m	noEST	0	1	0.996377	0.5	2478	8	0.887536	1	Himp_00017402	1466	0	0	0	3	273.574
high-confidence	Haimp10006824m	noEST	0	1	0.996078	0.5	771	1	1	0	XP_011099714.1	334	0	IPB011591,IPB003957,IPB003958	0	4	0
high-confidence	Haimp10006560m	asmbl_357.pinkipe10_pasa6,asmbl_990.pinkipe10_pasa9	1	1	0.996942	0.5	1962	6	0.964128	1	XP_011087533.1	861	0	0	0	5	35.9516
high-confidence	Haimp10006559m	asmbl_357.pinkipe10_pasa6	1	1	1	0.5	450	1	0.50905	1	Himp_00016507	279	0	0	0	3	56.2356
high-confidence	Haimp10007361m	asmbl_1702.pinkipe10_pasa8	1	1	1	0.5	927	1	0.652817	1	Himp_00011527	559	0	0	0	3	141.594
low-confidence	Haimp10007362m	asmbl_1703.pinkipe10_pasa8	1	1	1	0.5	450	4	0.488069	1	XP_012852773.1	247	0	0	0	5	1530.44
high-confidence	Haimp10007358m	noEST	0	1	0.912621	0.5	486	1	1	0	XP_011084726.1	133	0	0	0	0	0
high-confidence	Haimp10007309m	asmbl_726.pinkipe10_pasa6,asmbl_725.pinkipe10_pasa6	0.998095	1	0.966667	0.3	525	2	0.441548	0.998095	17828317	220	0	0	0	3	326.08
low-confidence	Haimp10007293m	asmbl_1657.pinkipe10_pasa8	0.222798	1	0.956522	0.5	1158	8	0.979695	0.222798	XP_012838226.1	379	0	0	0	2	0.726252
high-confidence	Haimp10007297m	asmbl_1663.pinkipe10_pasa8	0.91208	1	1	0.5	1308	2	0.946454	0.91208	Himp_00017615	773	0	0	0	4	107.774
low-confidence	Haimp10007301m	asmbl_1667.pinkipe10_pasa8	1	1	0.897401	0.5	2055	15	0.661836	1	33111934	673	0	0	0	6	71.3314
low-confidence	Haimp10007292m	asmbl_710.pinkipe10_pasa4,asmbl_1656.pinkipe10_pasa8	0.244331	0.908421	0.938315	0.5	1764	14	1	0.244331	24380474	650	0	0	0	5	0.649093
high-confidence	Haimp10007300m	asmbl_2037.pinkipe10_pasa2	0.334582	0.890152	0.776596	0.5	801	10	1	0.334582	32804134	185	0	0	0	4	0
high-confidence	Haimp10007295m	asmbl_1660.pinkipe10_pasa8	1	0.974667	0.970362	0.5	1410	10	0.797511	1	Himp_00000368	731	0	0	0	2	88.2943
high-confidence	Haimp10007296m	asmbl_1662.pinkipe10_pasa8	1	1	1	0.5	1305	10	0.702746	1	Himp_00023501	744	0	0	0	3	70.0023
high-confidence	Haimp10007299m	noEST	0	0.925734	0.916525	0.5	843	4	1	0.563464	28933999	221	0	0	0	0	3.68802
high-confidence	Haimp10007302m	noEST	0	0.976082	0.984592	0.5	1920	7	1	0.996875	27021159	857	0	0	0	4	83.8906
high-confidence	Haimp10007291m	noEST	0	1	0.715084	0.5	291	3	1	0	28922973	99.5	0	IPB002100	0	3	0
low-confidence	Haimp10007119m	asmbl_639.pinkipe10_pasa6	0.90099	1	0.972881	0.5	909	10	0.782272	0.90099	XP_011082022.1	430	0	0	0	4	525.457
low-confidence	Haimp10006789m	asmbl_465.pinkipe10_pasa6,asmbl_466.pinkipe10_pasa6	0.947761	0.965517	0.835526	0.5	402	1	0.687179	0.947761	27006712	174	0.0024	0	0	2	298.784
high-confidence	Haimp10006648m	asmbl_391.pinkipe10_pasa6	0.999374	0.964187	0.769578	0.2	1598	2	0.967312	0.999374	32775131	154	0	0	0	2	9.09074
high-confidence	Haimp10007193m	asmbl_510.pinkipe10_pasa0	1	0	0	0.5	198	2	0.203285	1	0	0	0	0	0	0	302.783
low-confidence	Haimp10007189m	asmbl_506.pinkipe10_pasa0	1	1	1	0.5	600	1	0.591716	1	Himp_00014084	346	0	0	0	2	65.6283
high-confidence	Haimp10007196m	asmbl_2161.pinkipe10_pasa10,asmbl_518.pinkipe10_pasa0,asmbl_519.pinkipe10_pasa0,asmbl_2160.pinkipe10_pasa10	1	1	1	0.5	1029	7	0.615063	1	30483177	426	0	0	0	7	52.0447
high-confidence	Haimp10007188m	asmbl_505.pinkipe10_pasa0	1	0	0	0.5	186	1	0.0956298	1	0	0	0	0	0	0	15.3763
high-confidence	Haimp10007194m	asmbl_511.pinkipe10_pasa0	1	1	1	0.5	1701	7	0.726923	1	XP_012837337.1	783	0	0	0	1	42.4921
high-confidence	Haimp10007192m	asmbl_509.pinkipe10_pasa0	1	1	1	0.5	1866	9	0.808142	1	Himp_00022980	1056	0	0	0	4	160.181
high-confidence	Haimp10007198m	asmbl_520.pinkipe10_pasa0,asmbl_2342.pinkipe10_pasa4	1	1	0.998544	0.5	2067	10	0.862688	1	XP_011082155.1	1092	0	0	0	6	72.0121
high-confidence	Haimp10007186m	asmbl_503.pinkipe10_pasa0	1	1	1	0.5	756	5	0.778579	1	Himp_00014947	433	0	0	0	3	785.311
high-confidence	Haimp10007199m	asmbl_522.pinkipe10_pasa0,asmbl_523.pinkipe10_pasa0	1	1	1	0.5	1707	6	0.820279	1	Himp_00021530	1013	0	0	0	3	31.7909
high-confidence	Haimp10007191m	asmbl_507.pinkipe10_pasa0,asmbl_508.pinkipe10_pasa0	0.775556	1	0.991653	0.5	1800	6	0.916964	0.775556	XP_011082169.1	825	0	0	0	1	4.56556
high-confidence	Haimp10007187m	asmbl_504.pinkipe10_pasa0	1	1	1	0.5	1428	2	0.440877	1	Himp_00006945	843	0	0	0	3	87.402
high-confidence	Haimp10007190m	noEST	0	1	1	0.5	1935	1	1	0	Himp_00011918	1134	0	0	0	6	16.3323
high-confidence	Haimp10007249m	asmbl_1640.pinkipe10_pasa8	1	1	1	0.5	408	1	0.503083	1	Himp_00012110	255	0	0	0	0	999.618
high-confidence	Haimp10007254m	asmbl_1645.pinkipe10_pasa8	1	1	1	0.5	1506	15	0.761375	1	Himp_00015425	891	0	0	0	6	2182.81
high-confidence	Haimp10007247m	asmbl_1638.pinkipe10_pasa8,asmbl_1639.pinkipe10_pasa8	1	1	1	0.5	936	13	0.689249	1	Himp_00014836	564	0	IPB007273	0	4	1135.72
high-confidence	Haimp10007255m	asmbl_1646.pinkipe10_pasa8	1	1	1	0.5	2703	5	0.801839	1	Himp_00000043	1496	0	0	0	5	131.201
high-confidence	Haimp10007256m	asmbl_1646.pinkipe10_pasa8	1	1	1	0.5	765	4	0.610048	1	30495861	306	0	0	0	3	260.725
high-confidence	Haimp10007252m	asmbl_1644.pinkipe10_pasa8	1	1	0.879607	0.5	627	5	0.706081	1	XP_012849091.1	150	0	0	0	4	561.512
high-confidence	Haimp10007257m	asmbl_1647.pinkipe10_pasa8	1	1	1	0.5	507	7	0.503476	1	17839305	229	0	0	0	0	18.5385
high-confidence	Haimp10007258m	asmbl_1648.pinkipe10_pasa8	1	1	0.858093	0.5	1548	5	0.704597	1	33128789	658	0	0	0	6	204.526
high-confidence	Haimp10007250m	asmbl_1641.pinkipe10_pasa8	1	1	0.938053	0.5	168	1	0.367615	1	28950765	58.4	0	0	0	0	330.28
high-confidence	Haimp10007251m	asmbl_1642.pinkipe10_pasa8	1	1	1	0.5	999	2	0.817512	1	Himp_00010112	577	0	0	0	6	22.6847
high-confidence	Haimp10007561m	asmbl_837.pinkipe10_pasa6	1	1	0.706714	0.5	912	2	0.685199	1	28925219	441	0	0	0	5	73.0713
high-confidence	Haimp10006929m	asmbl_483.pinkipe10_pasa0	1	1	1	0.5	1038	11	0.536157	1	Himp_00018184	599	0	0	0	5	58.4277
high-confidence	Haimp10006926m	asmbl_479.pinkipe10_pasa0	1	1	1	0.5	756	2	0.846585	1	Himp_00011121	428	0	IPB012439,IPB012862	0	1	8.06349
high-confidence	Haimp10006924m	asmbl_1709.pinkipe10_pasa2,asmbl_478.pinkipe10_pasa0	1	1	1	0.5	762	3	0.797906	1	36129220	406	0	0	0	5	1040.56
high-confidence	Haimp10006925m	asmbl_479.pinkipe10_pasa0	1	1	1	0.5	756	2	0.845638	1	Himp_00011121	428	0	IPB012439,IPB012862	0	1	8.31217
high-confidence	Haimp10006923m	asmbl_477.pinkipe10_pasa0	1	1	0.892655	0.5	519	2	0.540625	1	24397720	142	0	IPB001005,IPB002889	0	4	421.751
high-confidence	Haimp10006927m	asmbl_480.pinkipe10_pasa0,asmbl_481.pinkipe10_pasa0	0.943869	0.980427	0.9987	0.5	1158	1	0.777703	0.943869	XP_011089950.1	551	0	0	0	6	68.8368
high-confidence	Haimp10006934m	noEST	0	0.922222	0.690629	0.2	1383	4	1	0	24405014	173	0	0	1	0	0
high-confidence	Haimp10006773m	asmbl_1323.pinkipe10_pasa8	0.151786	0.832831	0.884273	0.5	1344	7	0.999257	0.151786	XP_011075451.1	663	0	0	0	3	0.618304
high-confidence	Haimp10006774m	asmbl_1328.pinkipe10_pasa8	1	0	0	0.5	168	1	0.0591549	1	0	0	0	0	0	0	34.5
high-confidence	Haimp10006775m	asmbl_1329.pinkipe10_pasa8,asmbl_1413.pinkipe10_pasa2	1	1	1	0.5	714	2	0.663569	1	Himp_00015195	402	0	0	0	3	19.1849
high-confidence	Haimp10006777m	asmbl_1331.pinkipe10_pasa8	1	1	1	0.5	873	3	0.651979	1	Himp_00013340	492	0	0	0	5	72.7526
high-confidence	Haimp10006776m	asmbl_1330.pinkipe10_pasa8,asmbl_1412.pinkipe10_pasa2,asmbl_1323.pinkipe10_pasa8	1	1	1	0.5	1785	6	0.69863	1	36155415	895	0	0	0	4	11.921
high-confidence	Haimp10006779m	asmbl_473.pinkipe10_pasa1	0.387179	0.973333	0.924528	0.5	780	4	1	0.387179	17833683	292	0	0	0	5	0
high-confidence	Haimp10006778m	noEST	0	0.764286	0.702222	0.5	516	3	1	0	19663735	112	0	0	0	5	0
high-confidence	Haimp10006769m	noEST	0	1	1	0.5	234	1	1	0	Himp_00008507	148	0	0	0	0	6.37179
high-confidence	Haimp10006772m	noEST	0	0.964467	0.997895	0.5	717	3	1	0	Himp_00015195	378	0	0	0	3	1.83543
high-confidence	Haimp10006771m	noEST	0	0.893939	1	0.5	342	1	1	0	Himp_00008794	177	0	0	0	0	0
high-confidence	Haimp10007243m	asmbl_687.pinkipe10_pasa6	1	0.674451	0.245203	0.5	354	2	0.720978	1	28926543	119	0	0	0	3	7.88136
high-confidence	Haimp10006807m	asmbl_2742.pinkipe10_pasa3	1	1	1	0.5	1005	9	0.607618	1	17838622	463	0	0	0	3	126.838
high-confidence	Haimp10006736m	asmbl_1310.pinkipe10_pasa8,asmbl_1309.pinkipe10_pasa8	1	1	0.764706	0.5	471	1	0.414248	1	Himp_00009853	268	0	0	0	0	31.7813
high-confidence	Haimp10007163m	noEST	0	1	0.872258	0.2	1221	1	1	0	30528767	100	0	0	0	2	0
high-confidence	Haimp10007306m	asmbl_724.pinkipe10_pasa6	1	1	0.997305	0.5	1116	4	0.61285	1	Himp_00023019	681	0	0	0	6	70.2715
high-confidence	Haimp10007204m	asmbl_683.pinkipe10_pasa6,asmbl_3352.pinkipe10_pasa11	1	0.976834	0.983533	0.2	1976	6	0.882537	1	XP_011093853.1	928	0	IPB002110	0	4	13.6245
high-confidence	Haimp10006820m	noEST	0	0.86514	0.878179	0.2	1037	8	1	0	27018227	340	0	0	0	4	0
low-confidence	Haimp10006846m	asmbl_497.pinkipe10_pasa6	1	1	1	0.5	765	7	0.73487	1	Himp_00002899	438	0	0	0	0	1318.36
high-confidence	Haimp10006870m	noEST	0	1	1	0.5	420	1	1	0	Himp_00007173	243	0	0	0	0	6.90238
high-confidence	Haimp10006869m	noEST	0	1	0.730703	0.5	1113	4	0.546929	0	Himp_00006515	393	0	IPB000504	0	4	39.0988
high-confidence	Haimp10006821m	asmbl_481.pinkipe10_pasa6	1	0.915289	0.854719	0.2	1211	5	0.831731	1	Himp_00005640	709	0	0	0	3	13.2502
low-confidence	Haimp10006898m	asmbl_533.pinkipe10_pasa6	1	1	1	0.5	264	3	0.238698	1	XP_012834662.1	125	0	0	0	0	52.0303
low-confidence	Haimp10006899m	noEST	0	1	0.971084	0.5	1212	5	1	0	17835708	392	0	IPB000961,IPB013210,IPB013695	0	6	0.00165017
high-confidence	Haimp10006487m	asmbl_322.pinkipe10_pasa6	1	1	0.965517	0.5	219	1	0.406308	1	28930053	111	0	0	0	0	41.1416
high-confidence	Haimp10007429m	noEST	0	0.911	0.804348	0.3	342	1	1	0	27047382	140	0	0	0	3	0
high-confidence	Haimp10007549m	asmbl_458.pinkipe10_pasa10	1	1	1	0.5	3240	1	0.889377	1	Himp_00023964	1831	0	0	0	4	43.0259
high-confidence	Haimp10007264m	asmbl_191.pinkipe10_pasa7,asmbl_699.pinkipe10_pasa6	1	1	1	0.5	846	5	0.722459	1	Himp_00018657	484	0	0	0	5	104.809
high-confidence	Haimp10006506m	asmbl_1152.pinkipe10_pasa8	1	1	0.99897	0.5	1461	11	0.893032	1	XP_011086301.1	671	0	0	0	3	55.8426
high-confidence	Haimp10006509m	asmbl_1156.pinkipe10_pasa8,asmbl_4070.pinkipe10_pasa10	1	1	1	0.5	1269	1	0.715736	1	Himp_00013962	697	0	0	0	5	60.8755
high-confidence	Haimp10006507m	asmbl_1153.pinkipe10_pasa8	1	0.560423	0.630934	0.5	621	1	0.8625	1	28949488	237	0	0	0	0	32.8035
high-confidence	Haimp10006505m	asmbl_1151.pinkipe10_pasa8	1	1	0.998478	0.5	990	6	0.658245	1	30498368	359	0	0	0	4	921.686
high-confidence	Haimp10006508m	asmbl_1155.pinkipe10_pasa8	1	1	0.997305	0.5	561	1	0.800285	1	Himp_00011290	311	0	0	0	1	59.5811
high-confidence	Haimp10006504m	asmbl_1150.pinkipe10_pasa8	1	1	0.997821	0.5	690	5	0.542027	1	XP_012841919.1	329	0	0	0	2	121.351
high-confidence	Haimp10007261m	asmbl_694.pinkipe10_pasa6	0.981595	0.456311	0.635108	0.5	489	2	0.898897	0.981595	XP_012835409.1	190	0	0	0	3	49.7771
high-confidence	Haimp10007130m	asmbl_2502.pinkipe10_pasa9	0.968364	1	0.977273	0.5	1296	10	0.858278	0.968364	Himp_00001994	698	0.0007	0	0	4	81.8264
low-confidence	Haimp10006796m	asmbl_475.pinkipe10_pasa6	1	1	0.78187	0.5	417	3	0.533931	1	Himp_00016600	245	0	IPB003657	0	3	184.271
high-confidence	Haimp10006819m	noEST	0	0.988395	0.924731	0.5	276	3	1	0	28935339	65.2	0	0	0	2	0
high-confidence	Haimp10007037m	asmbl_1485.pinkipe10_pasa8,asmbl_1353.pinkipe10_pasa3	1	1	1	0.5	1047	3	0.737324	1	Himp_00011517	602	0	0	0	3	6.82044
high-confidence	Haimp10007039m	asmbl_1487.pinkipe10_pasa8	1	1	0.923423	0.5	618	5	0.569061	1	XP_011071599.1	287	0	0	0	0	165.506
high-confidence	Haimp10007038m	asmbl_1486.pinkipe10_pasa8	0.890859	1	0.998636	0.5	2199	2	0.999545	0.890859	XP_012841654.1	1057	0	IPB002885	0	5	13.0928
high-confidence	Haimp10007041m	asmbl_1491.pinkipe10_pasa8	1	1	0.996878	0.5	1449	4	0.828473	1	Himp_00022216	858	0	0	0	1	48.8454
high-confidence	Haimp10007040m	noEST	0	1	0.96789	0.5	636	6	1	1	Himp_00007454	356	0	0	0	0	23.2893
high-confidence	Haimp10006798m	noEST	0	0.868831	0.736486	0.5	345	2	1	0	24390607	77	0	0	0	0	0
high-confidence	Haimp10006803m	noEST	0	0.590069	0.503311	0.5	471	1	1	0	XP_012850083.1	51.1	0	0	0	0	0
high-confidence	Haimp10006801m	noEST	0	0.582444	0.733668	0.5	225	1	1	0	XP_012849907.1	78.1	0	0	0	0	0
high-confidence	Haimp10006797m	noEST	0	1	0.984088	0.5	1227	5	1	1	36145041	452	0	0	0	6	955.371
low-confidence	Haimp10006800m	noEST	0	0.626911	0.564399	0.5	1563	8	1	0	XP_012858488.1	156	0	0	1	3	0
high-confidence	Haimp10007562m	asmbl_839.pinkipe10_pasa6	0.99839	0.815157	0.822111	0.3	1242	2	0.822517	0.99839	19643123	576	0	0	0	1	257.221
high-confidence	Haimp10006964m	asmbl_587.pinkipe10_pasa6,asmbl_1862.pinkipe10_pasa5,asmbl_590.pinkipe10_pasa6	1	0.948905	0.286136	0.5	297	3	0.297297	1	XP_011091672.1	154	0	0	0	2	7.0303
low-confidence	Haimp10006990m	asmbl_1442.pinkipe10_pasa8	1	1	0.999089	0.5	3294	24	0.853147	1	XP_012832184.1	1412	0	0	0	5	98.1008
high-confidence	Haimp10006982m	asmbl_1433.pinkipe10_pasa8,asmbl_1434.pinkipe10_pasa8	1	0	0	0.5	222	2	0.278545	1	0	0	0	0	0	0	46.7027
low-confidence	Haimp10006984m	asmbl_2781.pinkipe10_pasa1,asmbl_1436.pinkipe10_pasa8	1	1	1	0.5	888	2	0.865497	1	Himp_00018283	503	0	0	0	4	436.697
high-confidence	Haimp10006993m	asmbl_1447.pinkipe10_pasa8	1	1	1	0.5	1587	7	0.701592	1	XP_012850340.1	851	0	IPB008080,IPB000959,IPB001751,IPB013543,IPB006567,IPB001772,IPB001125	0	7	123.241
low-confidence	Haimp10006978m	asmbl_1429.pinkipe10_pasa8	0.780342	0.977612	0.964706	0.5	1170	16	0.924901	0.932479	XP_012832194.1	592	0	0	0	6	284.662
high-confidence	Haimp10006983m	asmbl_2782.pinkipe10_pasa1,asmbl_1435.pinkipe10_pasa8	1	1	0.97485	0.5	1230	6	0.909091	1	27012918	588	0	0	0	4	258.82
high-confidence	Haimp10006975m	asmbl_1425.pinkipe10_pasa8,asmbl_1426.pinkipe10_pasa8	0.99324	1	0.996825	0.5	2367	3	0.941527	0.99324	XP_011095036.1	1125	0	IPB000152,IPB013695	0	7	31.5856
high-confidence	Haimp10006968m	asmbl_1414.pinkipe10_pasa8,asmbl_3028.pinkipe10_pasa3	1	1	1	0.5	2214	6	0.87234	1	Himp_00024136	1244	0	0	0	7	24.1752
low-confidence	Haimp10006966m	asmbl_1246.pinkipe10_pasa12	0.151656	0.982716	0.880734	0.5	1932	2	1	0.348861	17836880	398	0	0	0	5	23.7277
high-confidence	Haimp10006969m	asmbl_1416.pinkipe10_pasa8,asmbl_3027.pinkipe10_pasa3	1	1	1	0.5	1818	6	0.848343	1	XP_012832203.1	1014	0	0	0	8	265.627
high-confidence	Haimp10006992m	asmbl_1445.pinkipe10_pasa8,asmbl_1446.pinkipe10_pasa8	0.964326	1	0.981387	0.5	897	2	0.879412	0.964326	36132458	328	0	IPB001978	0	4	9.96767
high-confidence	Haimp10006971m	asmbl_1418.pinkipe10_pasa8	1	1	1	0.5	3006	23	0.790221	1	XP_011095039.1	1612	0	0	0	4	105.072
high-confidence	Haimp10006970m	asmbl_1417.pinkipe10_pasa8,asmbl_3026.pinkipe10_pasa3	1	1	0.943529	0.5	1206	4	0.559629	1	33129617	357	0	0	0	1	54.4668
high-confidence	Haimp10006973m	asmbl_1421.pinkipe10_pasa8	1	1	1	0.5	930	2	0.603896	1	19666368	468	0	0	0	5	233.441
low-confidence	Haimp10006985m	asmbl_1437.pinkipe10_pasa8	1	1	1	0.5	312	1	0.614173	1	XP_012841834.1	180	0	0	0	4	2146.41
low-confidence	Haimp10006986m	noEST	0	0.901695	0.669078	0.5	573	6	1	0.973822	36154520	266	0	0	0	3	368.897
high-confidence	Haimp10006977m	noEST	0	0.897436	0.876652	0.5	1794	4	1	0	36152701	587	0	IPB013695	0	6	0.610368
high-confidence	Haimp10006981m	noEST	0	1	0.986301	0.5	999	7	1	0	XP_012856506.1	446	0	0	0	4	0
high-confidence	Haimp10006965m	noEST	0	0.784974	0.731454	0.5	1506	3	1	0	sp|Q9C9H7|RLP12_ARATH	199	0	0	0	6	2.77025
high-confidence	Haimp10006988m	noEST	0	0.915473	0.937163	0.3	1581	14	1	0.172043	36155698	629	0	IPB002313	0	6	1.04934
high-confidence	Haimp10006979m	noEST	0	0.989107	0.940751	0.5	2082	2	1	0	28935296	664	0	IPB013695	0	6	4.77858
high-confidence	Haimp10006987m	noEST	0	0.997481	0.787204	0.5	852	9	0.902542	0	19663110	402	0	IPB006089	0	5	117.486
high-confidence	Haimp10006974m	noEST	0	1	0.997283	0.5	1110	2	1	0	Himp_00004952	585	0	0	0	4	0.364865
high-confidence	Haimp10006972m	noEST	0	1	1	0.5	303	1	1	0	Himp_00008854	174	0	0	0	0	8.18152
high-confidence	Haimp10006976m	noEST	0	0.893939	0.970027	0.5	1104	2	1	0	Himp_00004952	466	0	0	0	4	0
low-confidence	Haimp10006991m	noEST	0	1	0.612179	0.5	1203	5	1	0.494597	XP_012832186.1	313	0.0008	0	0	4	350.026
high-confidence	Haimp10007048m	asmbl_622.pinkipe10_pasa6	1	1	1	0.5	825	1	0.763182	1	Himp_00014932	442	0	IPB001471	0	4	93.7224
high-confidence	Haimp10006553m	noEST	0	0.918728	0.961276	0.3	641	1	1	0	17834557	260	0	IPB005089,IPB001223	0	3	0
high-confidence	Haimp10007144m	asmbl_1572.pinkipe10_pasa8	1	1	0.998937	0.5	2823	8	0.773213	1	XP_011080586.1	1204	0	0	0	3	101.868
high-confidence	Haimp10007142m	asmbl_1569.pinkipe10_pasa8,asmbl_1570.pinkipe10_pasa8	0.996606	1	1	0.5	1473	7	0.762817	0.996606	Himp_00007560	854	0	0	0	7	59.0407
high-confidence	Haimp10007138m	asmbl_1567.pinkipe10_pasa8	1	1	0.979592	0.5	525	6	0.554968	1	XP_012848088.1	239	0	0	0	0	810.912
high-confidence	Haimp10007140m	asmbl_1568.pinkipe10_pasa8	1	1	1	0.5	603	5	0.636076	1	Himp_00016042	346	0	0	0	1	3407.43
high-confidence	Haimp10007143m	asmbl_1571.pinkipe10_pasa8	1	1	1	0.5	780	6	0.631579	1	Himp_00017654	474	0	0	0	5	205
high-confidence	Haimp10007149m	asmbl_1577.pinkipe10_pasa8	1	1	1	0.5	1623	4	0.754884	1	Himp_00017874	961	0	0	0	0	79.101
high-confidence	Haimp10007146m	asmbl_1574.pinkipe10_pasa8	1	0.944238	0.768293	0.5	576	5	0.372574	1	33120652	260	0	0	0	3	32.8368
high-confidence	Haimp10007151m	asmbl_1582.pinkipe10_pasa8	1	1	1	0.5	870	10	0.631808	1	Himp_00017470	507	0	0	0	2	1058.77
high-confidence	Haimp10007148m	asmbl_1575.pinkipe10_pasa8,asmbl_1576.pinkipe10_pasa8	1	1	1	0.5	801	9	0.609589	1	XP_012847187.1	449	0	0	0	5	510.07
high-confidence	Haimp10007145m	asmbl_1573.pinkipe10_pasa8	1	1	1	0.5	738	7	0.426836	1	Himp_00009744	420	0	0	0	2	171.477
high-confidence	Haimp10007156m	asmbl_1215.pinkipe10_pasa9,asmbl_1588.pinkipe10_pasa8	1	1	0.980632	0.5	1503	2	0.791469	1	Himp_00018659	839	0	0	0	0	23.3972
high-confidence	Haimp10007153m	noEST	0	0.603651	0.698276	0.5	294	1	1	0	30482523	57.6	0	0	0	1	0
high-confidence	Haimp10007139m	noEST	0	1	1	0.5	249	1	1	0	Himp_00008814	155	0	0	0	0	5.96787
high-confidence	Haimp10007154m	noEST	0	1	0.972892	0.5	984	1	1	0	28935593	226	0	0	0	1	0
high-confidence	Haimp10007150m	noEST	0	1	0.994728	0.5	852	8	1	1	XP_012833591.1	374	0	IPB001568	0	6	30.0951
high-confidence	Haimp10007152m	noEST	0	0.60458	0.705521	0.5	351	3	1	0	28945599	112	0	0	0	3	0
high-confidence	Haimp10007155m	noEST	0	1	0.841837	0.5	1311	1	1	0	28934566	280	0	IPB013906,IPB004931	0	1	0
high-confidence	Haimp10006936m	asmbl_558.pinkipe10_pasa6	1	0.990099	0.650138	0.5	357	2	0.303056	1	XP_012852457.1	197	0	0	0	4	673.482
low-confidence	Haimp10006949m	noEST	0	1	0.930496	0.2	1970	14	1	0	XP_012842068.1	624	0.0005	0	0	3	0
high-confidence	Haimp10006808m	noEST	0	1	0.886364	0.5	444	3	1	0	XP_011090337.1	147	0	0	0	0	755.007
high-confidence	Haimp10006555m	asmbl_352.pinkipe10_pasa6	1	1	0.997963	0.5	741	3	0.76	1	Himp_00013975	419	0	0	0	0	52.6599
low-confidence	Haimp10006804m	asmbl_477.pinkipe10_pasa6,asmbl_478.pinkipe10_pasa6	1	1	1	0.5	2088	10	0.868191	1	36139964	966	0	0	0	6	261.826
high-confidence	Haimp10007473m	noEST	0	0.885	0.506383	0.5	1695	7	1	0	36132601	157	0	0	0	2	1.44189
high-confidence	Haimp10007164m	asmbl_669.pinkipe10_pasa6	0.974099	0.775895	0.583501	0.5	888	3	0.80948	0.974099	Himp_00020191	531	0	0	0	2	84.0203
high-confidence	Haimp10007435m	asmbl_1774.pinkipe10_pasa8	0.249685	0.911467	0.953488	0.5	2379	4	1	0.249685	19651608	207	0	IPB011713,IPB000767	0	4	4.30433
high-confidence	Haimp10007440m	asmbl_1779.pinkipe10_pasa8,asmbl_1778.pinkipe10_pasa8	1	0.975031	0.998383	0.5	2790	1	0.885433	1	XP_011095361.1	847	0	IPB013716,IPB000767	0	5	77.5108
high-confidence	Haimp10007438m	asmbl_1775.pinkipe10_pasa8	1	0.86014	0.734375	0.5	1401	1	0.841947	1	17828179	197	0	0	0	3	63.4283
high-confidence	Haimp10007434m	asmbl_1769.pinkipe10_pasa8	1	0.989224	0.999253	0.5	2013	8	0.770084	1	Himp_00024542	1012	0	IPB013210,IPB013695	0	6	122.302
high-confidence	Haimp10007430m	asmbl_1764.pinkipe10_pasa8	1	0.926829	0.753623	0.5	462	4	0.633745	1	32809757	154	0	0	0	3	67.4069
high-confidence	Haimp10007437m	noEST	0	0.901193	0.983254	0.2	1254	1	1	0	Himp_00024390	529	0	IPB000767	0	3	1.65311
high-confidence	Haimp10007436m	noEST	0	0.923618	0.899787	0.5	774	1	1	0	Himp_00007203	255	0	0	0	2	0.607235
low-confidence	Haimp10007304m	asmbl_722.pinkipe10_pasa6	1	0.846154	0.75265	0.5	1287	6	0.938047	1	XP_011092747.1	692	0	0	0	5	448.524
high-confidence	Haimp10007576m	noEST	0	1	0.816667	0.5	417	2	1	0	36132378	129	0	0	0	0	179.067
high-confidence	Haimp10007271m	asmbl_1653.pinkipe10_pasa8	1	1	1	0.5	456	1	0.649573	1	Himp_00009189	261	0	0	0	4	106.088
high-confidence	Haimp10007269m	asmbl_1650.pinkipe10_pasa8,asmbl_158.pinkipe10_pasa2	1	0.972906	0.973154	0.5	447	2	0.674208	1	XP_012846049.1	81.8	0	0	0	2	2091.02
high-confidence	Haimp10007273m	asmbl_1655.pinkipe10_pasa8	1	1	1	0.5	1554	6	0.713499	1	36159655	623	0	0	0	5	67.3752
high-confidence	Haimp10007267m	asmbl_1649.pinkipe10_pasa8,asmbl_1529.pinkipe10_pasa10	1	0.747537	0.966443	0.5	447	2	0.764103	1	17823521	85.1	0	0	0	2	6.18121
low-confidence	Haimp10007270m	noEST	0	1	0.983278	0.5	447	2	1	0.380313	36132531	82.3	0	0	0	2	2.31096
high-confidence	Haimp10007268m	noEST	0	0.778788	0.929664	0.5	513	3	1	0	33107916	44.4	0	0	0	1	0
high-confidence	Haimp10007272m	noEST	0	1	1	0.5	255	1	1	0	XP_012832559.1	134	0	0	0	4	3.61569
high-confidence	Haimp10006907m	noEST	0	0.838028	0.715596	0.3	367	1	1	0	24403328	121	0	0	0	3	0
high-confidence	Haimp10006906m	noEST	0	1	0.838863	0.3	599	4	1	0	32792520	76.4	0	0	0	3	0
high-confidence	Haimp10007425m	asmbl_782.pinkipe10_pasa6	0.911111	0.923077	0.492754	0.5	450	3	0.9375	0.911111	33126925	108	0	0	0	3	55.1733
high-confidence	Haimp10006551m	asmbl_1835.pinkipe10_pasa13	0.202381	0.789474	0.678333	0.5	1428	4	1	0.854342	32790854	360	0	IPB001320	0	4	2.88375
high-confidence	Haimp10007131m	asmbl_650.pinkipe10_pasa6	0.997151	0.943396	0.894434	0.3	702	3	0.703407	0.997151	Himp_00014593	405	0	0	0	4	198.748
low-confidence	Haimp10006788m	noEST	0	0.856938	0.864572	0.5	1224	10	1	0.982026	36161918	610	0	0	0	5	578.993
high-confidence	Haimp10007515m	noEST	0	1	1	0.5	222	1	1	0	Himp_00008558	127	0	0	0	0	2.68468
high-confidence	Haimp10006863m	asmbl_505.pinkipe10_pasa6	0.119584	1	1	0.5	1731	4	0.950055	0.119584	XP_012852495.1	946	0	0	0	6	0.798382
high-confidence	Haimp10006730m	noEST	0	0.592788	0.552693	0.5	531	2	1	0	Himp_00024632	184	0	0	0	0	0
high-confidence	Haimp10007183m	noEST	0	0.920635	0.876254	0.5	861	3	1	0	Himp_00010778	159	0	0	0	4	0
high-confidence	Haimp10007184m	noEST	0	0.863636	0.754653	0.5	675	2	1	0	sp|P19041|NU1M_PODAN	146	0	0	0	4	0
high-confidence	Haimp10007185m	noEST	0	1	0.815068	0.5	471	2	1	0	sp|P15956|NU3M_EMEND	179	0	0	0	6	0
high-confidence	Haimp10006582m	noEST	0	0.879032	0.894515	0.5	327	1	1	0	17839651	122	0	0	0	4	0
high-confidence	Haimp10006461m	asmbl_1089.pinkipe10_pasa8	1	1	1	0.5	576	1	0.632272	1	Himp_00009619	328	0	0	0	4	17.5625
high-confidence	Haimp10006460m	asmbl_1088.pinkipe10_pasa8	1	1	1	0.5	609	1	0.649254	1	XP_011093879.1	232	0	0	0	0	823.177
low-confidence	Haimp10006462m	noEST	0	1	0.722555	0.5	2181	7	1	0.997249	30504401	675	0	0	0	4	41.5094
high-confidence	Haimp10006463m	noEST	0	0.862434	0.984615	0.5	195	1	1	0	XP_011101728.1	61.8	0	0	0	0	1.24103
high-confidence	Haimp10007314m	asmbl_734.pinkipe10_pasa6	1	0.990937	0.927022	0.3	801	2	1	1	36133775	328	0	0	0	4	98.382
high-confidence	Haimp10007315m	asmbl_732.pinkipe10_pasa6,asmbl_731.pinkipe10_pasa6,asmbl_733.pinkipe10_pasa6	1	1	0.962963	0.5	198	1	0.211087	1	36139369	111	0	0	0	1	7.23232
low-confidence	Haimp10007313m	asmbl_730.pinkipe10_pasa6	1	1	0.584416	0.5	195	1	0.665529	1	27046188	56.4	0	0	0	0	19.7231
high-confidence	Haimp10006464m	asmbl_301.pinkipe10_pasa6	1	1	0.818792	0.5	918	2	0.564576	1	Himp_00017240	529	0	0	0	0	741.393
high-confidence	Haimp10006465m	noEST	0	1	0.683099	0.5	303	1	1	0	30542654	82.9	0	0	0	0	8.54785
high-confidence	Haimp10007281m	noEST	0	0.78835	0.906122	0.5	672	1	1	0	XP_012849967.1	136	0	0	0	0	0
high-confidence	Haimp10007279m	noEST	0	1	0.681256	0.5	1887	5	1	0	17824759	109	0	IPB013187	0	5	0
high-confidence	Haimp10006704m	asmbl_1294.pinkipe10_pasa8	0.992832	0.839695	0.862559	0.5	279	3	0.565923	0.992832	24384877	110	0	0	0	0	126.767
high-confidence	Haimp10006703m	asmbl_1292.pinkipe10_pasa8,asmbl_993.pinkipe10_pasa6	1	1	1	0.5	870	2	0.685579	1	Himp_00022019	538	0	0	0	0	87.6264
high-confidence	Haimp10006701m	asmbl_1288.pinkipe10_pasa8	1	1	0.891634	0.5	2385	2	0.90034	1	XP_011077132.1	1230	0	IPB013210,IPB013716,IPB002011,IPB013695	0	8	22.1518
high-confidence	Haimp10006688m	asmbl_1276.pinkipe10_pasa8,asmbl_1992.pinkipe10_pasa9	1	1	0.898032	0.5	762	2	0.607656	1	XP_012846397.1	280	0	0	0	0	10.9016
high-confidence	Haimp10006680m	asmbl_1102.pinkipe10_pasa10,asmbl_1271.pinkipe10_pasa8	1	1	1	0.5	822	5	0.804305	1	Himp_00013107	456	0	0	0	0	107.481
high-confidence	Haimp10006687m	asmbl_1276.pinkipe10_pasa8	1	0.931174	0.963005	0.5	2550	2	0.871795	1	19667650	355	0	IPB011713,IPB013716,IPB000767	0	5	18.391
high-confidence	Haimp10006683m	asmbl_1099.pinkipe10_pasa10,asmbl_1273.pinkipe10_pasa8	1	1	1	0.5	537	4	0.573718	1	Himp_00011337	325	0	0	0	0	79.3724
high-confidence	Haimp10006682m	asmbl_1272.pinkipe10_pasa8	1	1	1	0.5	1440	5	0.851567	1	XP_011077080.1	717	0	0	0	3	461.837
high-confidence	Haimp10006702m	asmbl_1290.pinkipe10_pasa8,asmbl_1291.pinkipe10_pasa8	0.527105	0.858238	0.953898	0.3	1734	6	1	0.527105	Himp_00017445	664	0	0	0	5	1.7128
high-confidence	Haimp10006692m	asmbl_1278.pinkipe10_pasa8	1	1	0.988327	0.5	2706	2	0.938606	1	28932760	792	0	IPB011713,IPB013716,IPB000767	0	6	35.3481
high-confidence	Haimp10006700m	asmbl_1286.pinkipe10_pasa8,asmbl_1287.pinkipe10_pasa8	1	1	1	0.5	2319	4	0.673932	1	Himp_00005347	1356	0	0	0	3	194.949
high-confidence	Haimp10006684m	asmbl_1274.pinkipe10_pasa8,asmbl_618.pinkipe10_pasa7	1	1	0.932697	0.5	2970	2	0.894309	1	28932760	542	0	0	0	4	14.1229
high-confidence	Haimp10006690m	noEST	0	0.906593	1	0.5	303	1	1	0	Himp_00009301	165	0	0	0	0	1.20462
high-confidence	Haimp10006691m	noEST	0	0.771318	0.732807	0.5	1095	6	1	0	XP_012831573.1	165	0	0	0	2	3.61644
high-confidence	Haimp10006695m	noEST	0	1	0.998736	0.5	1188	1	1	0	XP_012834479.1	423	0	0	0	3	0
high-confidence	Haimp10006698m	noEST	0	1	0.999639	0.5	4164	24	0.912358	0.959654	Himp_00020993	2402	0	0	0	7	71.2438
high-confidence	Haimp10006685m	noEST	0	0.913043	0.954774	0.5	864	3	1	0	XP_012831555.1	270	0	0	0	3	1.01968
high-confidence	Haimp10006686m	noEST	0	0.914286	0.690129	0.5	1317	2	1	0	19653088	175	0	IPB013716,IPB000767	0	4	0
high-confidence	Haimp10006694m	noEST	0	0.97549	0.953608	0.5	1113	1	1	0	XP_012834478.1	446	0	0	0	3	0
high-confidence	Haimp10006693m	noEST	0	1	0.965517	0.5	1056	1	1	0	XP_012834476.1	387	0	0	0	3	0.50947
high-confidence	Haimp10006681m	noEST	0	1	0.920139	0.3	1742	6	1	0	28931708	673	0	0	0	6	0.163031
high-confidence	Haimp10006950m	asmbl_579.pinkipe10_pasa6	0.79918	0.994565	0.786241	0.5	732	2	0.29175	0.79918	36136933	187	0	0	0	3	75.0505
low-confidence	Haimp10006414m	asmbl_278.pinkipe10_pasa6	0.997987	0.930055	0.940191	0.2	2484	6	1	0.997987	33117467	710	0	0	0	10	19.8877
high-confidence	Haimp10007479m	asmbl_802.pinkipe10_pasa6,asmbl_2391.pinkipe10_pasa13	1	1	1	0.5	375	2	0.549853	1	XP_012827461.1	200	0	0	0	4	112.243
high-confidence	Haimp10007480m	asmbl_803.pinkipe10_pasa6	1	1	0.868502	0.5	462	3	0.484785	1	30499554	194	0	0	0	3	396.576
high-confidence	Haimp10006742m	asmbl_424.pinkipe10_pasa6	1	0.607595	0.946809	0.5	273	1	0.528046	1	24417352	44.9	0	0	0	0	895.037
high-confidence	Haimp10006741m	noEST	0	0.874317	0.753846	0.3	468	1	1	0	30553384	160	0	0	0	0	1.91667
high-confidence	Haimp10006854m	asmbl_216.pinkipe10_pasa4,asmbl_1369.pinkipe10_pasa8	1	1	0.998972	0.5	2925	3	0.965028	1	Himp_00007702	1106	0	0	0	3	25.334
high-confidence	Haimp10006857m	asmbl_1372.pinkipe10_pasa8	1	1	0.998311	0.5	1782	1	0.752852	1	Himp_00007112	1030	0	0	0	5	314.109
high-confidence	Haimp10006853m	asmbl_1367.pinkipe10_pasa8	1	1	1	0.5	1173	6	0.751441	1	Himp_00010199	682	0	IPB013210,IPB013695	0	4	116.563
high-confidence	Haimp10006855m	asmbl_1370.pinkipe10_pasa8	1	1	1	0.5	1704	15	0.842313	1	33159782	685	0	0	0	4	306.542
high-confidence	Haimp10006851m	asmbl_1366.pinkipe10_pasa8,asmbl_3557.pinkipe10_pasa4	0.576923	0.990971	0.963317	0.5	936	4	1	0.576923	27000510	387	0	IPB002016,IPB000823	0	5	1.14316
high-confidence	Haimp10006858m	noEST	0	0.65748	0.662354	0.5	771	3	1	1	30540981	288	0	0	0	3	108.005
high-confidence	Haimp10006852m	noEST	0	0.993304	0.995363	0.5	978	3	1	0	XP_011070596.1	448	0	IPB002016,IPB000823	0	5	0.254601
high-confidence	Haimp10006856m	noEST	0	0.843575	0.950331	0.5	864	9	1	1	XP_012846070.1	320	0	0	0	3	3.20255
low-confidence	Haimp10006629m	asmbl_379.pinkipe10_pasa6	1	1	0.683107	0.2	831	5	0.918232	1	30541905	346	0	0	0	3	43.9374
high-confidence	Haimp10007118m	asmbl_638.pinkipe10_pasa6	1	1	0.964841	0.5	1773	14	0.814798	1	Himp_00006305	1017	0	0	0	3	14.2961
high-confidence	Haimp10006432m	asmbl_1571.pinkipe10_pasa7	1	1	1	0.5	1563	5	0.931466	1	Himp_00013798	906	0	0	0	7	0.287268
high-confidence	Haimp10006451m	asmbl_1593.pinkipe10_pasa7,asmbl_1080.pinkipe10_pasa8,asmbl_1594.pinkipe10_pasa7	1	1	0.955159	0.5	3333	3	0.813721	1	Himp_00024296	1821	0	IPB012417	0	2	51.8746
high-confidence	Haimp10006442m	asmbl_1584.pinkipe10_pasa7	0.938988	0.955939	0.946695	0.5	1344	2	1	0.938988	28940221	499	0	0	0	5	2.07068
high-confidence	Haimp10006430m	asmbl_1568.pinkipe10_pasa7,asmbl_1570.pinkipe10_pasa7,asmbl_1569.pinkipe10_pasa7,asmbl_1051.pinkipe10_pasa8,asmbl_1052.pinkipe10_pasa8	1	1	0.937063	0.5	642	1	0.448951	1	XP_011075361.1	222	0	0	0	0	248.46
high-confidence	Haimp10006433m	asmbl_1572.pinkipe10_pasa7,asmbl_1053.pinkipe10_pasa8	1	1	1	0.5	702	6	0.602058	1	Himp_00018866	391	0	0	0	4	335.906
high-confidence	Haimp10006435m	asmbl_1573.pinkipe10_pasa7,asmbl_1055.pinkipe10_pasa8	1	1	1	0.5	1197	8	0.815395	1	Himp_00019530	671	0	0	0	6	104.807
high-confidence	Haimp10006440m	asmbl_1061.pinkipe10_pasa8	1	1	1	0.5	900	2	0.560748	1	Himp_00020437	563	0	0	0	0	82.1667
high-confidence	Haimp10006441m	asmbl_1063.pinkipe10_pasa8	0.993197	1	0.86828	0.5	1176	8	0.983278	0.993197	27013667	437	0	0	0	5	37.2287
high-confidence	Haimp10006438m	asmbl_1058.pinkipe10_pasa8	1	1	0.993954	0.5	1251	5	0.752255	1	XP_011075369.1	473	0	0	0	4	8.64269
high-confidence	Haimp10006453m	asmbl_1084.pinkipe10_pasa8	1	1	1	0.5	696	8	0.683023	1	XP_012828168.1	315	0	0	0	4	239.131
low-confidence	Haimp10006439m	asmbl_1059.pinkipe10_pasa8,asmbl_1576.pinkipe10_pasa7	1	1	1	0.5	1032	6	0.726249	1	Himp_00002447	626	0	0	0	4	80.4118
high-confidence	Haimp10006444m	asmbl_1586.pinkipe10_pasa7,asmbl_1072.pinkipe10_pasa8	1	1	1	0.5	1284	6	0.858289	1	Himp_00019636	718	0	0	0	6	192.835
high-confidence	Haimp10006454m	asmbl_1086.pinkipe10_pasa8	1	1	1	0.5	1281	5	0.763409	1	Himp_00021424	739	0	0	0	5	49.6206
high-confidence	Haimp10006445m	asmbl_1073.pinkipe10_pasa8,asmbl_1588.pinkipe10_pasa7	1	1	1	0.5	1968	14	0.857143	1	Himp_00018739	1140	0	0	0	4	10.3328
high-confidence	Haimp10006452m	asmbl_1083.pinkipe10_pasa8	1	1	0.997732	0.5	663	1	0.61847	1	XP_011075386.1	352	0	0	0	5	1457.51
high-confidence	Haimp10006447m	asmbl_1075.pinkipe10_pasa8,asmbl_1074.pinkipe10_pasa8,asmbl_1589.pinkipe10_pasa7	1	1	1	0.5	507	2	0.524302	1	Himp_00014275	300	0	0	0	1	1391.86
high-confidence	Haimp10006450m	asmbl_1076.pinkipe10_pasa8	1	1	0.822222	0.5	312	1	0.55914	1	28941930	49.1	0	0	0	0	1928.95
high-confidence	Haimp10006449m	asmbl_1590.pinkipe10_pasa7	1	1	0.995595	0.5	342	4	0.670588	1	XP_011075384.1	203	0	0	0	3	7.57895
high-confidence	Haimp10006455m	noEST	0	1	0.926944	0.5	1788	3	1	0	28941555	680	0	0	0	5	5.9189
high-confidence	Haimp10006448m	noEST	0	1	0.932563	0.5	783	1	1	0	XP_011075613.1	271	0	0	0	4	0
high-confidence	Haimp10006443m	noEST	0	0.984375	0.982635	0.5	1455	2	1	0	XP_011075375.1	554	0	0	0	5	0
high-confidence	Haimp10007350m	asmbl_1697.pinkipe10_pasa8	1	0.63048	0.683609	0.5	810	1	0.601783	1	Himp_00019493	468	0	0	0	3	189.428
high-confidence	Haimp10007347m	asmbl_1694.pinkipe10_pasa8	1	1	1	0.5	597	3	0.730722	1	Himp_00016357	345	0	0	0	3	93.6566
high-confidence	Haimp10007348m	asmbl_1695.pinkipe10_pasa8	1	1	1	0.5	1422	12	0.850987	1	Himp_00017226	845	0	IPB001680	0	6	325.485
high-confidence	Haimp10007351m	asmbl_1697.pinkipe10_pasa8	1	0.879056	0.624406	0.5	627	1	0.700559	1	17836823	308	0	0	0	1	291.869
high-confidence	Haimp10007344m	asmbl_1691.pinkipe10_pasa8,asmbl_3481.pinkipe10_pasa5	1	1	1	0.5	1998	8	0.780164	1	Himp_00008118	1141	0	0	0	4	66.7307
high-confidence	Haimp10007345m	asmbl_1692.pinkipe10_pasa8	1	1	1	0.5	1611	5	0.839937	1	Himp_00001043	932	0	0	0	4	528.713
high-confidence	Haimp10007353m	noEST	0	0.978328	0.949097	0.5	885	8	1	0.80452	XP_012832045.1	146	0	0	0	5	2.19322
high-confidence	Haimp10007352m	noEST	0	1	0.992958	0.5	1272	5	1	0	XP_011095082.1	591	0	0	0	5	0.920597
high-confidence	Haimp10006632m	asmbl_3191.pinkipe10_pasa5,asmbl_382.pinkipe10_pasa6,asmbl_3193.pinkipe10_pasa5	1	1	1	0.5	1245	7	0.970382	1	XP_012833520.1	610	0	0	0	4	232.867
high-confidence	Haimp10007225m	asmbl_684.pinkipe10_pasa6	1	1	1	0.5	1575	4	0.867291	1	Himp_00016743	878	0	0	0	3	26.04
high-confidence	Haimp10007577m	asmbl_852.pinkipe10_pasa6	1	1	0.982759	0.2	1202	5	0.978827	1	27020098	379	0	0	0	5	48.7995
high-confidence	Haimp10007340m	asmbl_1690.pinkipe10_pasa8	0.834068	0.93617	0.484848	0.5	681	1	0.666341	0.834068	Himp_00008118	372	0	0	0	1	24.5081
high-confidence	Haimp10006827m	asmbl_486.pinkipe10_pasa6	1	1	0.977081	0.5	1251	9	0.947727	1	36145996	510	0	0	0	1	59.9009
high-confidence	Haimp10006830m	asmbl_487.pinkipe10_pasa6,asmbl_2644.pinkipe10_pasa11	1	1	0.91018	0.5	243	3	0.419689	1	36136551	66	0	0	0	0	859.963
high-confidence	Haimp10006829m	noEST	0	1	1	0.5	615	1	1	0	Himp_00003980	362	0	0	0	1	69.9301
high-confidence	Haimp10006828m	noEST	0	1	0.95279	0.5	1338	1	1	0	XP_011072076.1	652	0	0	0	4	1.75336
high-confidence	Haimp10006813m	asmbl_1339.pinkipe10_pasa8	1	1	1	0.5	336	1	0.56	1	Himp_00013502	209	0	0	0	4	184.164
high-confidence	Haimp10006817m	asmbl_1349.pinkipe10_pasa8	1	1	1	0.5	1362	11	0.876448	1	Himp_00023004	804	0	0	0	5	261.398
low-confidence	Haimp10006818m	asmbl_1350.pinkipe10_pasa8,asmbl_1351.pinkipe10_pasa8	0.804	1	0.996	0.5	1500	7	0.790306	0.804	XP_011099707.1	778	0	0	0	6	3.65867
high-confidence	Haimp10006814m	asmbl_1343.pinkipe10_pasa8	1	1	1	0.5	852	4	0.623263	1	Himp_00018183	478	0	0	0	4	267.194
high-confidence	Haimp10006815m	noEST	0	0.571056	0.726415	0.5	234	1	0.46988	0	30482523	56.4	0	0	0	1	19.5641
low-confidence	Haimp10006816m	noEST	0	1	0.979304	0.5	3126	29	0.810895	0.956494	Himp_00007267	1807	0	0	0	8	74.9066
high-confidence	Haimp10006812m	noEST	0	0.781719	0.682274	0.5	321	1	1	0	36130966	81.5	0	0	0	3	0
high-confidence	Haimp10006811m	noEST	0	1	0.584158	0.5	306	2	1	0	17827646	51.9	0	0	0	0	0
high-confidence	Haimp10006416m	noEST	0	0.821326	0.655113	0.5	597	4	1	0	XP_012828526.1	121	0	0	0	0	0
high-confidence	Haimp10007572m	asmbl_848.pinkipe10_pasa6	1	0.702797	0.821643	0.5	840	2	0.596591	1	Himp_00007485	201	0	0	0	2	60.0298
high-confidence	Haimp10007537m	noEST	0	0.766885	0.833333	0.5	273	2	1	0	17822250	72.2	0.0036	0	0	4	4660.73
low-confidence	Haimp10006547m	asmbl_346.pinkipe10_pasa6	0.200289	0.797583	0.88632	0.3	1383	2	0.887107	0.200289	Himp_00024583	632	0	IPB013210,IPB013695	0	6	5.30296
low-confidence	Haimp10006548m	noEST	0	0.822511	0.900052	0.5	2634	4	1	0.071754	32780690	486	0	IPB013210,IPB013716,IPB013695	0	8	1.11541
high-confidence	Haimp10006514m	asmbl_330.pinkipe10_pasa6	1	0.937799	0.688982	0.5	756	7	0.709859	1	28949501	335	0	0	0	3	83.7262
high-confidence	Haimp10007086m	asmbl_637.pinkipe10_pasa6	1	1	0.927152	0.5	423	2	0.508413	1	28926241	232	0	0	0	2	142.392
high-confidence	Haimp10007182m	asmbl_676.pinkipe10_pasa6	0.990253	1	0.832898	0.5	1026	8	0.614004	1	17820830	408	0	0	0	2	156.241
high-confidence	Haimp10006567m	asmbl_365.pinkipe10_pasa6	1	1	0.998888	0.5	1353	2	0.866197	1	Himp_00017033	765	0	0	0	6	1915.26
high-confidence	Haimp10007428m	asmbl_789.pinkipe10_pasa6,asmbl_790.pinkipe10_pasa6	0.896147	1	1	0.5	597	1	0.450226	0.896147	XP_012848260.1	261	0	IPB003957,IPB003958,IPB007932	0	3	218.223
high-confidence	Haimp10006737m	asmbl_416.pinkipe10_pasa6	0.998478	0.781407	0.833652	0.2	657	6	0.796364	0.998478	26988582	307	0	0	0	4	35.8935
high-confidence	Haimp10006521m	asmbl_3277.pinkipe10_pasa4,asmbl_339.pinkipe10_pasa6	1	1	1	0.5	861	8	0.765333	1	XP_011088192.1	458	0	0	0	4	392.071
low-confidence	Haimp10006522m	noEST	1	1	0.687023	0.5	273	1	0.14717	1	XP_011088194.1	133	0	0	0	0	275.996
high-confidence	Haimp10007033m	asmbl_610.pinkipe10_pasa6	1	0.862595	0.821978	0.2	581	5	0.899381	1	24425655	226	0	0	0	5	31.0361
high-confidence	Haimp10007032m	noEST	0	1	0.794118	0.3	549	3	1	1	XP_012844326.1	145	0	0	0	0	100.67
high-confidence	Haimp10006733m	asmbl_414.pinkipe10_pasa6	1	0.84375	0.805461	0.2	418	1	0.742451	1	19647603	91.9	0	0	0	1	165.512
high-confidence	Haimp10007485m	asmbl_1822.pinkipe10_pasa8	1	1	0.955504	0.5	1233	5	0.734803	1	Himp_00011262	687	0	0	0	0	5.67559
high-confidence	Haimp10007482m	asmbl_1819.pinkipe10_pasa8	1	0.980695	0.867041	0.5	1431	9	0.779412	1	24416771	508	0	0	0	5	34.1537
high-confidence	Haimp10007492m	asmbl_1828.pinkipe10_pasa8,asmbl_1829.pinkipe10_pasa8	1	1	0.720497	0.5	216	2	0.341232	1	36142591	68	0	0	0	0	320.292
high-confidence	Haimp10007490m	asmbl_1827.pinkipe10_pasa8	1	1	1	0.5	378	1	0.582435	1	28949850	113	0	0	0	0	56.7884
low-confidence	Haimp10007489m	asmbl_1826.pinkipe10_pasa8,asmbl_1588.pinkipe10_pasa5	1	1	1	0.5	876	4	0.771127	1	XP_011100317.1	491	0	0	0	6	421.812
high-confidence	Haimp10007486m	asmbl_1823.pinkipe10_pasa8	0.720481	1	0.975498	0.5	1914	6	0.936858	0.990073	XP_011095264.1	1011	0	0	0	5	428.552
high-confidence	Haimp10007484m	asmbl_1821.pinkipe10_pasa8	1	1	1	0.5	798	3	0.811801	1	XP_011098362.1	460	0	0	0	4	18516.5
high-confidence	Haimp10007493m	asmbl_1830.pinkipe10_pasa8	1	0.91846	0.919271	0.5	2133	1	0.754777	1	XP_011100325.1	1054	0	IPB000858,IPB013210,IPB002011,IPB013695	0	8	269.762
high-confidence	Haimp10007491m	asmbl_1828.pinkipe10_pasa8	1	1	0.966272	0.5	3312	21	0.953642	1	XP_011091932.1	1607	0	0	0	6	137.593
low-confidence	Haimp10007488m	noEST	0	1	0.99723	0.5	1623	4	1	1	30553259	507	0	0	0	3	64.8059
high-confidence	Haimp10007487m	noEST	0	1	1	0.5	492	2	1	0	XP_012833634.1	259	0	0	0	0	0
high-confidence	Haimp10007481m	noEST	0	1	1	0.5	630	3	1	1	Himp_00012159	366	0	0	0	0	8.51111
high-confidence	Haimp10007034m	asmbl_613.pinkipe10_pasa6,asmbl_611.pinkipe10_pasa6,asmbl_612.pinkipe10_pasa6	0.990836	0.869048	0.614122	0.2	1746	4	0.717928	0.990836	XP_012858388.1	586	0	0	0	3	40.8293
high-confidence	Haimp10006862m	asmbl_504.pinkipe10_pasa6	1	1	1	0.5	1362	6	0.828971	1	Himp_00020323	745	0	0	0	4	10.0088
high-confidence	Haimp10007514m	noEST	0	0.992537	0.838776	0.2	1315	9	1	0.895817	19671417	293	0	0	0	5	103.906
high-confidence	Haimp10006919m	asmbl_1394.pinkipe10_pasa8,asmbl_1395.pinkipe10_pasa8	1	0.994778	0.989858	0.5	1473	9	0.746201	1	XP_012846538.1	762	0	0	0	7	112.206
high-confidence	Haimp10006918m	asmbl_1393.pinkipe10_pasa8	1	0.996154	0.801802	0.5	537	8	0.690231	1	XP_012836294.1	289	0	0	0	3	56.6425
high-confidence	Haimp10006911m	asmbl_2332.pinkipe10_pasa5,asmbl_1386.pinkipe10_pasa8	1	1	1	0.5	459	2	0.775338	1	Himp_00016410	257	0	0	0	2	367.44
high-confidence	Haimp10006913m	asmbl_1390.pinkipe10_pasa8,asmbl_1389.pinkipe10_pasa8	1	0.848898	0.75	0.5	1608	3	0.828012	1	36132337	172	0	0	0	3	5.95274
high-confidence	Haimp10006914m	asmbl_1388.pinkipe10_pasa8	1	0.918478	0.477396	0.5	816	2	1	1	19663678	91.3	0	IPB000767	0	2	147.718
high-confidence	Haimp10006915m	asmbl_1388.pinkipe10_pasa8	1	0.699324	0.758942	0.5	981	1	0.850087	1	Himp_00002783	109	0	0	0	2	87.8736
high-confidence	Haimp10006916m	asmbl_1392.pinkipe10_pasa8,asmbl_1391.pinkipe10_pasa8	1	0	0	0.5	237	1	0.194741	1	0	0	0	0	0	0	8.81857
high-confidence	Haimp10006917m	noEST	0	1	0.968974	0.5	630	1	1	0	27019867	107	0	0	0	1	0
low-confidence	Haimp10006912m	noEST	0	0.838912	0.968615	0.5	2385	2	1	1	32783747	235	0	IPB011713,IPB000767	0	4	12.2335
high-confidence	Haimp10007047m	noEST	0	0.962963	0.899258	0.5	1275	5	1	0	28944176	658	0	0	0	4	0
high-confidence	Haimp10007180m	asmbl_1597.pinkipe10_pasa8	1	1	0.993548	0.5	1173	2	0.359155	1	XP_012849181.1	498	0	0	0	3	391.624
high-confidence	Haimp10007177m	asmbl_1596.pinkipe10_pasa8	1	0.942379	0.954074	0.5	2094	1	0.951386	1	17834220	507	0	IPB000858,IPB013210,IPB001480,IPB002219,IPB002011,IPB013695	0	7	13.2063
high-confidence	Haimp10007176m	asmbl_1595.pinkipe10_pasa8	0.3	0.284516	0.906077	0.5	270	2	0.72973	1	Himp_00008880	44.1	0	0	0	0	1.12222
high-confidence	Haimp10007170m	asmbl_1589.pinkipe10_pasa8,asmbl_623.pinkipe10_pasa3	1	1	1	0.5	1614	6	0.85442	1	Himp_00024545	947	0	0	0	5	147.189
high-confidence	Haimp10007173m	asmbl_1592.pinkipe10_pasa8	1	1	1	0.5	2361	1	0.746207	1	Himp_00008262	1388	0	IPB000858,IPB013210,IPB001480,IPB013695	0	6	333.689
high-confidence	Haimp10007172m	asmbl_1591.pinkipe10_pasa8	1	1	1	0.5	2364	1	0.821404	1	Himp_00022759	1411	0	IPB000858,IPB013210,IPB001480,IPB002219,IPB002011,IPB013695	0	7	206.449
high-confidence	Haimp10007174m	asmbl_1593.pinkipe10_pasa8	1	0	0	0.5	243	1	0.140788	1	0	0	0	0	0	0	21.9506
high-confidence	Haimp10007178m	noEST	0	0.982229	0.995527	0.5	2340	1	1	0	Himp_00008262	1166	0	IPB000858,IPB013210,IPB001480,IPB013695	0	8	1.33162
high-confidence	Haimp10007179m	noEST	0	0.671079	0.812443	0.5	1491	9	1	0	17817737	156	0	IPB000858,IPB001480,IPB013695	0	6	8.88464
high-confidence	Haimp10007175m	noEST	0	0.633094	0.711799	0.5	1236	8	1	0	17834234	203	0	IPB013695	0	5	0
high-confidence	Haimp10007171m	noEST	0	1	0.952	0.5	393	1	1	0	36143942	41.5	0	0	0	1	2.10941
high-confidence	Haimp10006426m	asmbl_285.pinkipe10_pasa6	1	0.67141	0.722807	0.5	312	1	0.536082	1	Himp_00024491	172	0	0	0	3	25.2692
high-confidence	Haimp10006425m	asmbl_283.pinkipe10_pasa6	1	1	1	0.5	870	4	0.77748	1	Himp_00013793	523	0	0	0	5	270.315
low-confidence	Haimp10006424m	asmbl_282.pinkipe10_pasa6	0.970588	0.990099	0.883721	0.3	306	2	0.684564	0.970588	24413028	119	0.0032	0	0	1	1556.84
high-confidence	Haimp10006427m	noEST	0	0.843416	0.822511	0.2	306	2	1	0	XP_011092063.1	71.1	0	0	0	0	0
high-confidence	Haimp10007337m	noEST	0	0.599265	0.691919	0.5	420	1	1	0	Himp_00009850	237	0	0	0	3	82.8643
high-confidence	Haimp10007234m	asmbl_1626.pinkipe10_pasa8	1	1	0.854873	0.5	2724	10	0.870288	1	sp|Q94BR5|CHR28_ARATH	754	0	0	0	7	167.542
high-confidence	Haimp10007237m	asmbl_1630.pinkipe10_pasa8	1	1	1	0.5	459	2	0.401575	1	Himp_00007200	287	0	0	0	0	58.7255
high-confidence	Haimp10007238m	asmbl_1631.pinkipe10_pasa8	1	1	1	0.5	864	1	0.766637	1	Himp_00017449	494	0	0	0	0	66.5914
high-confidence	Haimp10007233m	asmbl_1624.pinkipe10_pasa8	1	1	0.628821	0.5	306	1	1	1	30492439	52.2	0	0	0	0	68.1144
high-confidence	Haimp10007235m	asmbl_1628.pinkipe10_pasa8	1	1	1	0.5	729	6	0.736364	1	30501973	379	0	0	0	4	684.499
high-confidence	Haimp10007231m	asmbl_1622.pinkipe10_pasa8,asmbl_938.pinkipe10_pasa6	1	1	1	0.5	1413	10	0.8733	1	Himp_00011483	851	0	0	0	6	71.9795
high-confidence	Haimp10007230m	asmbl_1621.pinkipe10_pasa8	1	1	1	0.5	2541	12	0.92132	1	Himp_00022315	1486	0	0	0	6	108.784
low-confidence	Haimp10007240m	asmbl_1634.pinkipe10_pasa8	0.297863	1	0.987952	0.5	2340	17	0.822496	0.999573	Himp_00020018	1327	0	0	0	6	311.855
high-confidence	Haimp10007236m	noEST	0	1	0.989011	0.5	273	1	1	0	26991440	84.9	0	0	0	0	6.17582
high-confidence	Haimp10007228m	noEST	0	1	0.905028	0.5	495	3	1	0	XP_011096442.1	209	0	0	0	3	0
high-confidence	Haimp10007242m	noEST	0	1	0.814241	0.5	837	10	1	1	24429174	367	0	0	0	3	301.619
high-confidence	Haimp10007229m	noEST	0	1	0.948357	0.5	915	3	1	0	27001321	277	0	0	0	3	0
high-confidence	Haimp10007239m	noEST	0	1	1	0.5	2181	16	0.786513	0.683631	Himp_00007064	1262	0	0	0	6	39.5259
high-confidence	Haimp10007241m	noEST	0	1	0.997904	0.5	1431	5	1	0	XP_011096281.1	625	0	0	0	1	0
high-confidence	Haimp10007419m	asmbl_775.pinkipe10_pasa6	1	0.988095	0.952128	0.5	588	4	0.600613	1	24424675	166	0	0	0	3	17.3554
high-confidence	Haimp10006875m	asmbl_520.pinkipe10_pasa6,asmbl_1656.pinkipe10_pasa1	1	0.751412	0.63655	0.5	468	2	0.453928	1	17835053	177	0	0	0	3	125.472
high-confidence	Haimp10006874m	asmbl_520.pinkipe10_pasa6	1	0.878125	0.699647	0.5	606	2	0.674833	1	Himp_00020749	320	0	0	0	2	108.64
high-confidence	Haimp10007160m	asmbl_663.pinkipe10_pasa6	1	0.825503	0.730375	0.5	324	2	0.701299	1	Himp_00005860	201	0	0	0	1	110.145
low-confidence	Haimp10006407m	asmbl_1040.pinkipe10_pasa8,asmbl_1039.pinkipe10_pasa8	1	1	0.726721	0.5	1080	1	0.66956	1	Himp_00019031	638	0	0	0	1	628.611
high-confidence	Haimp10006408m	asmbl_1040.pinkipe10_pasa8,asmbl_1039.pinkipe10_pasa8	1	0.752351	0.626632	0.5	786	1	0.738722	1	17829070	241	0	0	0	1	924.772
high-confidence	Haimp10006411m	asmbl_1044.pinkipe10_pasa8	1	0.977273	0.927573	0.5	1173	3	0.796875	1	28931863	546	0	0	0	3	38.1194
high-confidence	Haimp10006403m	noEST	0	0.679842	0.678756	0.5	846	5	1	0	32791459	146	0	IPB001906	0	5	0
high-confidence	Haimp10006409m	noEST	0	1	0.998273	0.5	1740	12	0.782726	0	XP_011076072.1	896	0	IPB001697	0	7	241.353
high-confidence	Haimp10006405m	noEST	0	1	0.844697	0.3	789	2	1	0	36148079	107	0	0	0	1	0
low-confidence	Haimp10006410m	noEST	0	0.94773	0.958633	0.5	1602	11	0.718708	0	XP_011076072.1	832	0	IPB001697	0	6	106.921
high-confidence	Haimp10006725m	asmbl_1306.pinkipe10_pasa8	0.840067	1	0.953771	0.5	594	2	0.831933	0.840067	XP_012827317.1	209	0	IPB001005	0	4	6.24242
high-confidence	Haimp10006720m	asmbl_1301.pinkipe10_pasa8	1	1	1	0.5	2355	5	0.846209	1	Himp_00008243	1372	0	0	0	4	47.4603
high-confidence	Haimp10006721m	noEST	0	1	0.627273	0.2	607	4	1	0	26998892	64.6	0	0	0	0	0
high-confidence	Haimp10006724m	noEST	0	1	1	0.5	771	1	0.577961	0	Himp_00012606	457	0	0	0	6	112.418
high-confidence	Haimp10006729m	noEST	0	1	0.508671	0.5	288	2	1	0	27022667	55.3	0	0	0	4	0.149306
high-confidence	Haimp10006726m	noEST	0	0.955789	0.98482	0.5	1608	5	1	1	XP_011081310.1	745	0	0	0	5	49.1219
low-confidence	Haimp10006722m	noEST	0	0.694379	0.694864	0.5	576	2	1	0	28930179	49.4	0	0	1	0	0
high-confidence	Haimp10006765m	asmbl_451.pinkipe10_pasa6	1	0.896694	0.821886	0.5	1062	2	0.830986	1	19646656	490	0	IPB000961	0	5	35.4426
low-confidence	Haimp10006768m	asmbl_454.pinkipe10_pasa6	1	0.709845	0.65313	0.5	582	3	0.449074	1	Himp_00014295	337	0	0	0	3	82.799
high-confidence	Haimp10007275m	noEST	0	0.932203	0.894737	0.5	441	1	1	0	27032201	110	0	0	0	3	0
high-confidence	Haimp10007276m	noEST	0	0.829973	0.540351	0.5	495	5	1	0	28922415	55.6	0	0	0	4	0
high-confidence	Haimp10007277m	noEST	0	0.96748	1	0.5	225	1	1	0	sp|Q01554|ATP9_TRIRU	119	0	0	0	3	0
high-confidence	Haimp10007266m	noEST	0	1	1	0.5	354	1	1	0	Himp_00021232	212	0	0	0	0	9.39266
high-confidence	Haimp10007265m	noEST	0	0.705806	0.733467	0.5	1113	11	1	0	XP_011096707.1	640	0	0	0	5	49.4483
high-confidence	Haimp10038681m	asmbl_2152.pinkipe10_pasa3	0.995802	1	0.955368	0.5	1191	1	0.965937	0.995802	XP_011084772.1	653	0	0	0	5	810.443
high-confidence	Haimp10038455m	asmbl_1887.pinkipe10_pasa3	1	1	1	0.5	639	4	0.575676	1	Himp_00016474	381	0	0	0	4	249.033
high-confidence	Haimp10038453m	asmbl_1885.pinkipe10_pasa3	1	0.967608	1	0.5	2535	11	0.881433	1	XP_012839199.1	1292	0	0	0	8	22.3452
high-confidence	Haimp10038452m	asmbl_1884.pinkipe10_pasa3	1	1	1	0.5	2535	11	0.871433	1	XP_012839199.1	1353	0	0	0	8	88.3819
high-confidence	Haimp10038448m	asmbl_1881.pinkipe10_pasa3	1	1	1	0.5	768	8	0.62439	1	Himp_00013227	458	0	0	0	4	1448.42
high-confidence	Haimp10038451m	asmbl_1883.pinkipe10_pasa3	1	1	0.997743	0.5	1332	14	0.697382	1	Himp_00018251	650	0	0	0	3	35.6411
high-confidence	Haimp10038449m	asmbl_1882.pinkipe10_pasa3	1	1	1	0.5	882	7	0.614206	1	Himp_00016172	520	0	0	0	6	146.638
high-confidence	Haimp10038450m	noEST	0	1	0.94697	0.5	822	1	1	0	XP_011083422.1	295	0	0	0	0	7.12895
high-confidence	Haimp10038454m	noEST	1	1	1	0.5	504	1	0.488372	1	XP_011083419.1	228	0	0	0	2	28939.6
high-confidence	Haimp10038410m	asmbl_1836.pinkipe10_pasa3	1	1	1	0.5	885	1	0.498592	1	Himp_00024150	541	0	0	0	3	52.4
high-confidence	Haimp10038411m	asmbl_1837.pinkipe10_pasa3	1	1	0.998523	0.5	2031	5	0.807876	1	19654109	607	0	0	0	0	148.099
high-confidence	Haimp10038409m	asmbl_1836.pinkipe10_pasa3,asmbl_2155.pinkipe10_pasa7	1	1	1	0.5	1548	1	0.779064	1	XP_012845460.1	735	0	0	0	5	14.2164
low-confidence	Haimp10038413m	asmbl_1849.pinkipe10_pasa3,asmbl_1858.pinkipe10_pasa3	1	1	1	0.5	1896	15	0.543422	1	Himp_00006211	1048	0	0	0	5	59.9963
high-confidence	Haimp10038641m	noEST	0	1	0.528846	0.5	243	1	0.386943	0	Himp_00021887	87.1	0	0	0	0	246.152
high-confidence	Haimp10038672m	asmbl_2148.pinkipe10_pasa3	0.964539	0.824561	0.59436	0.5	423	2	0.92967	0.964539	XP_011076613.1	204	0	0	0	3	295.605
high-confidence	Haimp10038674m	asmbl_2149.pinkipe10_pasa3	1	1	0.995663	0.5	1740	4	0.890937	1	Himp_00023606	874	0	0	0	5	504.456
high-confidence	Haimp10038675m	noEST	0	1	0.948718	0.5	249	3	1	0	24394385	104	0	0	0	2	0
high-confidence	Haimp10038671m	noEST	0	1	1	0.5	579	1	1	0	Himp_00009602	315	0	0	0	0	62.7703
high-confidence	Haimp10038549m	asmbl_2279.pinkipe10_pasa7	1	1	1	0.5	462	8	0.568966	1	XP_012850708.1	260	0	IPB000608	0	6	1770.41
high-confidence	Haimp10038544m	asmbl_2274.pinkipe10_pasa7	0.404381	0.84933	0.737327	0.3	1689	3	0.86838	0.998224	24414594	918	0	0	0	5	1413.28
high-confidence	Haimp10038550m	asmbl_2280.pinkipe10_pasa7	1	1	1	0.5	1767	10	0.845455	1	Himp_00018701	1001	0	0	0	6	1509.76
high-confidence	Haimp10038548m	asmbl_2278.pinkipe10_pasa7	1	1	1	0.5	1116	10	0.791489	1	Himp_00001991	659	0	0	0	6	99.9283
high-confidence	Haimp10038547m	asmbl_2277.pinkipe10_pasa7	1	0	0	0.5	246	1	0.239067	1	0	0	0	0	0	0	503.614
high-confidence	Haimp10038545m	asmbl_2275.pinkipe10_pasa7	1	1	1	0.5	1050	9	0.784167	1	Himp_00017199	603	0	0	0	1	1231.64
high-confidence	Haimp10038546m	noEST	0	0.978852	0.946502	0.2	690	5	1	1	Himp_00007281	318	0	IPB000308	0	5	2004.63
high-confidence	Haimp10038784m	asmbl_2258.pinkipe10_pasa3,asmbl_2257.pinkipe10_pasa3	1	1	1	0.5	5856	3	0.831228	1	Himp_00022903	3388	0	0	0	5	32.3818
high-confidence	Haimp10038780m	asmbl_2254.pinkipe10_pasa3	1	1	1	0.5	1407	1	0.85845	1	Himp_00022493	792	0	0	0	3	1217.09
high-confidence	Haimp10038786m	asmbl_2260.pinkipe10_pasa3	1	1	1	0.5	336	3	0.439791	1	XP_011098416.1	174	0	0	0	0	367.551
high-confidence	Haimp10038782m	asmbl_2255.pinkipe10_pasa3,asmbl_2256.pinkipe10_pasa3	1	1	1	0.5	1161	11	0.652981	1	Himp_00022304	662	0	IPB005074,IPB010509	0	4	41.1438
high-confidence	Haimp10038785m	asmbl_2259.pinkipe10_pasa3	0.917535	1	1	0.5	1152	6	0.907087	0.917535	Himp_00011773	700	0	0	0	5	174.895
high-confidence	Haimp10038781m	asmbl_2255.pinkipe10_pasa3	1	1	0.905488	0.5	903	6	1	1	XP_011098421.1	343	0	0	0	3	21.4762
high-confidence	Haimp10039350m	asmbl_2819.pinkipe10_pasa3,asmbl_2820.pinkipe10_pasa3	1	1	1	0.5	1293	7	0.666495	1	XP_012827627.1	611	0	0	0	5	114.186
high-confidence	Haimp10039353m	noEST	0	1	1	0.5	258	1	1	0	Himp_00008964	150	0	0	0	0	5.64341
high-confidence	Haimp10039352m	noEST	0	0.82	0.882353	0.5	258	2	1	0	Himp_00008964	123	0	0	0	0	2.33721
high-confidence	Haimp10039203m	asmbl_2685.pinkipe10_pasa3	1	1	1	0.5	510	4	0.519878	1	XP_011081837.1	284	0	0	0	2	747.524
low-confidence	Haimp10039202m	noEST	0	1	0.606061	0.5	813	8	0.774286	1	27006247	250	0	0	0	4	163.117
high-confidence	Haimp10039204m	noEST	0	0.989738	0.794118	0.5	315	1	1	0	27004394	46	0	0	0	0	0
high-confidence	Haimp10039137m	asmbl_2589.pinkipe10_pasa10,asmbl_2596.pinkipe10_pasa3,asmbl_2597.pinkipe10_pasa3	1	0.918591	0.788069	0.5	759	1	0.376115	1	XP_012850613.1	68	0	0	0	2	11.6864
high-confidence	Haimp10039140m	asmbl_1666.pinkipe10_pasa7,asmbl_2601.pinkipe10_pasa3	1	1	0.998369	0.5	924	5	0.862745	1	XP_012843580.1	362	0	IPB010798,IPB004931,IPB006121	0	4	49.6818
high-confidence	Haimp10039139m	asmbl_2600.pinkipe10_pasa3	0.823779	0.629121	0.540773	0.5	471	1	0.829225	0.823779	XP_012831555.1	52.2	0	0	0	2	57.8365
high-confidence	Haimp10039138m	asmbl_2598.pinkipe10_pasa3	1	0.801242	0.936776	0.5	1581	2	0.598184	1	17834347	204	0	0	0	2	138.966
high-confidence	Haimp10039136m	asmbl_2586.pinkipe10_pasa10,asmbl_2587.pinkipe10_pasa10,asmbl_2595.pinkipe10_pasa3	1	0.988992	0.987552	0.5	2523	1	0.930653	1	19662572	180	0	0	0	4	16.8906
high-confidence	Haimp10038654m	noEST	0	1	0.998519	0.5	2025	7	1	1	36135351	911	0	0	0	5	219.779
low-confidence	Haimp10038593m	asmbl_2027.pinkipe10_pasa3	0.662822	1	0.997696	0.5	2601	2	0.875168	0.662822	Himp_00016540	1460	0	0	0	3	19.5725
high-confidence	Haimp10038594m	noEST	0	1	1	0.5	1503	1	1	0	Himp_00014908	889	0	IPB002401,IPB002402,IPB002403	0	4	113.119
high-confidence	Haimp10038630m	noEST	0	1	0.99211	0.5	1518	1	1	0	27049871	567	0	0	0	4	2.26416
high-confidence	Haimp10038317m	asmbl_1730.pinkipe10_pasa3,asmbl_3029.pinkipe10_pasa2	1	1	1	0.5	978	2	0.706137	1	XP_012843681.1	474	0	0	0	1	46.0583
high-confidence	Haimp10038319m	asmbl_1731.pinkipe10_pasa3	1	1	0.800379	0.5	2628	22	0.853247	1	33135857	761	0	0	0	4	112.803
high-confidence	Haimp10038316m	asmbl_1728.pinkipe10_pasa3	1	0.962264	0.957393	0.5	576	8	0.501305	1	XP_011093569.1	284	0	0	0	1	1452.96
high-confidence	Haimp10038318m	noEST	0	1	0.836676	0.2	876	8	0.939914	0.513699	XP_011093565.1	398	0	IPB000743	0	5	0.309361
high-confidence	Haimp10039318m	asmbl_2806.pinkipe10_pasa3	1	1	1	0.5	1083	2	0.739249	1	XP_011100831.1	558	0	0	0	6	1213.59
high-confidence	Haimp10039317m	asmbl_2804.pinkipe10_pasa3	1	1	1	0.5	2025	3	0.844102	1	Himp_00008232	1247	0	0	0	3	109.448
high-confidence	Haimp10039316m	asmbl_2803.pinkipe10_pasa3	0.979389	1	1	0.5	1407	13	0.8548	0.979389	XP_012853010.1	774	0	0	0	4	194.88
low-confidence	Haimp10039319m	noEST	0	0.967136	1	0.5	1101	2	1	0	32804897	412	0	0	0	6	1.51771
high-confidence	Haimp10039315m	noEST	0	0.981308	0.802228	0.5	552	3	1	0	Himp_00000198	112	0	0	0	3	0
low-confidence	Haimp10038394m	asmbl_1812.pinkipe10_pasa3	1	1	1	0.5	2307	13	0.720938	1	Himp_00004754	1380	0	0	0	4	253.394
high-confidence	Haimp10039190m	asmbl_2672.pinkipe10_pasa3	1	1	0.567783	0.5	564	3	0.489159	1	XP_012850671.1	248	0	0	0	3	37.906
high-confidence	Haimp10039189m	asmbl_2671.pinkipe10_pasa3	1	1	1	0.5	819	3	0.806897	1	XP_011082880.1	457	0	0	0	4	39664.6
low-confidence	Haimp10039188m	asmbl_2670.pinkipe10_pasa3	1	1	1	0.5	2688	4	0.862368	1	Himp_00018208	1605	0	0	0	5	200.036
high-confidence	Haimp10039195m	noEST	0	1	1	0.5	105	1	1	0	30499360	53.6	0	0	0	2	2.67619
high-confidence	Haimp10039196m	noEST	0	1	0.951807	0.5	477	1	1	0	XP_011082875.1	74.2	0	0	0	0	7.63941
high-confidence	Haimp10039194m	noEST	0	0.898	0.945205	0.5	441	1	1	0	Himp_00011083	67.7	0	0	0	0	0
low-confidence	Haimp10039192m	noEST	0	1	0.962779	0.5	618	5	1	0.682848	28950961	164	0	0	0	0	237.087
high-confidence	Haimp10038853m	asmbl_2330.pinkipe10_pasa3	1	1	1	0.5	687	8	0.458	1	Himp_00022688	379	0	0	0	4	1167.03
high-confidence	Haimp10038851m	asmbl_2327.pinkipe10_pasa3	1	1	0.881739	0.5	1524	10	0.807631	1	Himp_00020199	867	0	0	0	4	447.638
high-confidence	Haimp10038852m	asmbl_2328.pinkipe10_pasa3	1	1	1	0.5	1551	10	0.822375	1	XP_011097478.1	843	0	0	0	3	519.517
high-confidence	Haimp10038850m	asmbl_2325.pinkipe10_pasa3	1	1	1	0.5	2559	1	0.892571	1	Himp_00016851	1380	0	0	0	2	11.2876
high-confidence	Haimp10038719m	asmbl_2197.pinkipe10_pasa3	0.992046	1	0.997821	0.5	1383	13	0.893988	0.992046	Himp_00018901	711	0	0	0	6	12.8662
low-confidence	Haimp10039103m	noEST	0	0.97561	0.463878	0.5	372	4	0.523207	0	33126925	106	0	0	0	3	46.043
high-confidence	Haimp10038304m	noEST	0	0.713826	0.887989	0.5	990	3	1	0	Himp_00010711	444	0	0	0	0	0
high-confidence	Haimp10038306m	noEST	0	0.75625	0.885106	0.5	336	1	1	0	Himp_00009313	121	0	0	0	0	0
high-confidence	Haimp10038305m	noEST	0	0.961538	0.941984	0.5	4623	10	1	0	XP_012833379.1	1160	0	0	4	1	0
high-confidence	Haimp10038307m	noEST	0	0.917369	0.939068	0.3	2415	3	1	0	Himp_00006442	594	0	IPB000767	0	4	0.683644
high-confidence	Haimp10038970m	asmbl_3064.pinkipe10_pasa0	1	1	1	0.5	1521	1	0.802215	1	Himp_00020363	931	0	0	0	4	112.968
high-confidence	Haimp10038969m	asmbl_3063.pinkipe10_pasa0,asmbl_2120.pinkipe10_pasa12	1	1	1	0.5	2118	14	0.802881	1	Himp_00020539	1194	0	0	0	8	924.508
high-confidence	Haimp10038968m	asmbl_3058.pinkipe10_pasa0	1	1	0.988048	0.5	1500	6	0.891266	1	19639943	430	0	IPB002974,IPB002401,IPB002402,IPB002403	0	5	11.6307
high-confidence	Haimp10038967m	noEST	0	0.879121	1	0.5	303	1	1	0	Himp_00009301	160	0	0	0	0	0
high-confidence	Haimp10038459m	asmbl_1930.pinkipe10_pasa3,asmbl_2637.pinkipe10_pasa3,asmbl_2636.pinkipe10_pasa3	0.870595	1	1	0.5	1731	4	0.983523	0.870595	Himp_00008143	995	0	0	0	5	7.18833
high-confidence	Haimp10038460m	asmbl_1929.pinkipe10_pasa3	1	0.502128	0.35122	0.5	219	1	0.228125	1	XP_012843587.1	122	0	0	0	4	65.1689
high-confidence	Haimp10038458m	noEST	0	1	0.73817	0.5	381	3	1	0	24387687	85.1	0	0	0	2	19.4567
high-confidence	Haimp10039211m	noEST	0	1	0.666667	0.2	730	1	1	0	Himp_00015885	422	0	0	0	0	7.59178
high-confidence	Haimp10038688m	asmbl_2156.pinkipe10_pasa3	0.980361	1	0.974713	0.2	1273	1	1	0.980361	XP_011097981.1	509	0	IPB000858,IPB001480	0	5	79.1139
low-confidence	Haimp10038691m	asmbl_2162.pinkipe10_pasa3	1	1	1	0.5	1248	1	0.886364	1	Himp_00002323	735	0	0	0	3	21.7412
high-confidence	Haimp10038692m	noEST	0	0.985019	0.998797	0.5	1251	1	1	0	Himp_00002323	640	0	0	0	3	0.239808
high-confidence	Haimp10038690m	noEST	0	1	0.945183	0.5	1845	4	0.887019	0.940379	28952203	679	0	IPB000858,IPB001480,IPB013695	0	7	5.87588
high-confidence	Haimp10038963m	asmbl_2464.pinkipe10_pasa3	1	1	0.880193	0.5	2310	1	0.64833	1	17833874	795	0	0	0	8	473.392
high-confidence	Haimp10038965m	asmbl_2466.pinkipe10_pasa3	1	1	1	0.5	582	5	0.606882	1	Himp_00009755	332	0	0	0	3	149.096
low-confidence	Haimp10038966m	noEST	0	0.808796	0.845344	0.5	1908	9	1	0	28943084	297	0	0	0	4	0
high-confidence	Haimp10039186m	asmbl_2666.pinkipe10_pasa3	0.0731244	1	0.997862	0.5	2106	3	1	0.0731244	XP_011099936.1	977	0	0	0	4	3.05888
high-confidence	Haimp10038937m	noEST	0	0.993455	0.79138	0	2629	3	1	0	28953799	591	0	0	0	0	0.299353
high-confidence	Haimp10038936m	noEST	0	0.680451	0.679365	0.5	516	2	1	0	Himp_00010796	181	0	0	0	0	0
high-confidence	Haimp10038938m	noEST	0	0.906015	0.862275	0.3	573	1	1	0	Himp_00010796	241	0	0	0	0	0
high-confidence	Haimp10038400m	asmbl_1824.pinkipe10_pasa3	1	1	0.589124	0.5	600	1	0.638298	1	30529185	266	0	0	0	3	22.8067
low-confidence	Haimp10038401m	noEST	0	1	1	0.5	894	3	0.806132	1	Himp_00000797	533	0	0	0	3	112.041
high-confidence	Haimp10038944m	asmbl_2429.pinkipe10_pasa3,asmbl_754.pinkipe10_pasa12	1	1	0.942928	0.3	618	2	0.824	1	XP_012830561.1	148	0	IPB011616	0	3	12.2362
high-confidence	Haimp10038611m	asmbl_2035.pinkipe10_pasa3	1	1	1	0.5	1113	2	0.760246	1	Himp_00018648	659	0	0	0	5	1281.62
high-confidence	Haimp10038609m	asmbl_2033.pinkipe10_pasa3	1	1	1	0.5	483	1	0.572954	1	Himp_00009511	288	0	0	0	0	16.5983
high-confidence	Haimp10038607m	asmbl_2032.pinkipe10_pasa3	1	1	1	0.5	741	8	0.543654	1	Himp_00021602	448	0	0	0	4	426.285
high-confidence	Haimp10038612m	asmbl_2036.pinkipe10_pasa3,asmbl_2037.pinkipe10_pasa3,asmbl_2038.pinkipe10_pasa3	0.475593	1	0.995804	0.5	2151	10	0.962416	0.475593	XP_011069878.1	962	0	IPB005476,IPB005475	0	8	2.08926
high-confidence	Haimp10038610m	asmbl_2399.pinkipe10_pasa5,asmbl_2034.pinkipe10_pasa3	1	1	1	0.5	1845	10	0.795945	1	Himp_00004991	1056	0	IPB013210,IPB013695	0	6	46.5133
high-confidence	Haimp10038614m	asmbl_2040.pinkipe10_pasa3	1	0.678016	0.745573	0.5	1275	4	0.763016	1	Himp_00007022	697	0	0	0	3	478.354
high-confidence	Haimp10038613m	asmbl_2039.pinkipe10_pasa3	1	1	1	0.5	540	8	0.473269	1	Himp_00015597	312	0	0	0	4	179.569
high-confidence	Haimp10038608m	noEST	0	1	1	0.5	246	1	1	0	Himp_00008722	156	0	0	0	0	5.68699
high-confidence	Haimp10039248m	asmbl_3135.pinkipe10_pasa9,asmbl_2733.pinkipe10_pasa3	1	1	1	0.5	615	2	0.762082	1	Himp_00016159	366	0	0	0	2	27.9512
high-confidence	Haimp10039247m	asmbl_2732.pinkipe10_pasa3,asmbl_3133.pinkipe10_pasa9,asmbl_3134.pinkipe10_pasa9	1	1	1	0.5	1860	4	0.642487	1	Himp_00022320	1054	0	0	0	4	34.5333
high-confidence	Haimp10039245m	asmbl_2729.pinkipe10_pasa3,asmbl_2730.pinkipe10_pasa3	0.937282	1	0.97931	0.5	861	1	1	0.937282	XP_011088155.1	347	0	IPB000684,IPB006706	0	0	33.0708
high-confidence	Haimp10039249m	asmbl_2734.pinkipe10_pasa3,asmbl_3136.pinkipe10_pasa9	1	1	0.989114	0.5	1941	6	0.745392	1	36137565	778	0	0	0	2	33.4822
high-confidence	Haimp10039246m	asmbl_2731.pinkipe10_pasa3	0.699346	0.876623	0.966184	0.5	306	3	0.638831	0.699346	XP_012835350.1	146	0	IPB003194	0	4	3.43464
high-confidence	Haimp10038589m	noEST	0	1	0.968397	0.5	1293	7	0.993851	0	Himp_00014027	650	0	0	1	0	0.644238
high-confidence	Haimp10039168m	asmbl_1929.pinkipe10_pasa3	1	0.502128	0.35122	0.5	219	1	0.228125	1	XP_012843587.1	122	0	0	0	4	65.1461
high-confidence	Haimp10039169m	asmbl_1930.pinkipe10_pasa3,asmbl_2636.pinkipe10_pasa3,asmbl_2637.pinkipe10_pasa3	0.870595	0.994915	1	0.5	1731	4	0.983523	0.870595	Himp_00008143	986	0	0	0	5	4.03928
low-confidence	Haimp10038470m	asmbl_1941.pinkipe10_pasa3,asmbl_1940.pinkipe10_pasa3	1	0.997183	1	0.5	738	6	0.727094	1	XP_012836209.1	381	0	0	0	5	854.881
high-confidence	Haimp10038950m	asmbl_2452.pinkipe10_pasa3	1	1	0.972308	0.5	492	1	0.56422	1	36149090	156	0	0	0	4	459.268
high-confidence	Haimp10039177m	noEST	0	1	1	0.5	1086	1	1	0	Himp_00010764	635	0	0	0	3	5.23297
high-confidence	Haimp10039267m	asmbl_2768.pinkipe10_pasa3,asmbl_2769.pinkipe10_pasa3	0.878531	1	1	0.5	1416	1	0.810997	0.878531	Himp_00017044	816	0	IPB002213	0	6	37.7196
high-confidence	Haimp10039269m	asmbl_2774.pinkipe10_pasa3	1	0.997947	1	0.5	939	7	0.626836	1	XP_012828180.1	508	0	0	0	5	405.244
high-confidence	Haimp10039268m	noEST	0	0.858559	0.518519	0.5	219	3	1	0	30514475	86.3	0	0	0	0	0
high-confidence	Haimp10039270m	noEST	0	0.837134	0.960748	0.5	783	2	1	0	XP_011075338.1	275	0	0	0	3	0
high-confidence	Haimp10038385m	asmbl_1803.pinkipe10_pasa3	0.798851	1	0.661098	0.5	1044	3	0.966667	0.798851	XP_011083604.1	367	0	0	0	1	284.398
high-confidence	Haimp10038384m	noEST	0	1	0.930314	0.5	915	2	1	0	Himp_00012195	414	0	0	0	0	0
high-confidence	Haimp10038883m	asmbl_2310.pinkipe10_pasa7,asmbl_2951.pinkipe10_pasa5	1	1	1	0.5	1632	1	0.726302	1	Himp_00018160	924	0	0	0	6	46.9877
high-confidence	Haimp10038877m	asmbl_2305.pinkipe10_pasa7	1	1	1	0.5	1782	7	0.771763	1	Himp_00018874	1046	0	0	0	4	59.9703
high-confidence	Haimp10038884m	asmbl_2311.pinkipe10_pasa7	1	1	1	0.5	2139	1	0.897608	1	Himp_00014196	1257	0	0	0	4	86.3025
high-confidence	Haimp10038874m	noEST	0	0.868327	0.935065	0.5	651	1	1	0	Himp_00007624	352	0	0	0	2	0
high-confidence	Haimp10038876m	noEST	0	1	0.983908	0.5	645	2	1	1	Himp_00012701	401	0	0	0	2	396.104
high-confidence	Haimp10038872m	noEST	0	0.92	0.815238	0.5	1929	7	1	0	XP_012830543.1	768	0	0	1	1	0
high-confidence	Haimp10038882m	noEST	0	0.974576	0.727273	0.5	420	5	1	0	XP_012846532.1	115	0	0	0	1	0
high-confidence	Haimp10038871m	noEST	0	0.898182	0.99793	0.5	726	1	0.471735	0	Himp_00015484	347	0	IPB001938	0	2	9.53581
high-confidence	Haimp10039144m	asmbl_2605.pinkipe10_pasa3	1	1	1	0.5	2361	2	0.756488	1	Himp_00005840	1353	0	0	0	3	45.7238
low-confidence	Haimp10039143m	noEST	0	1	0.976526	0.5	1254	14	0.866022	1	36155907	545	0	0	0	2	525.659
high-confidence	Haimp10038925m	noEST	0	0.869565	0.776413	0.3	482	1	1	0	Himp_00003843	197	0	0	0	3	0
low-confidence	Haimp10038812m	noEST	0	0.892193	0.983723	0.3	2950	7	1	0	27037185	1057	0	IPB006068,IPB006069,IPB000695	0	8	0.829153
high-confidence	Haimp10039076m	asmbl_2522.pinkipe10_pasa3,asmbl_3130.pinkipe10_pasa11	1	1	1	0.5	1662	10	0.806405	1	Himp_00020262	968	0	0	0	7	147.018
high-confidence	Haimp10039072m	asmbl_2517.pinkipe10_pasa3	1	1	0.918841	0.5	954	3	0.75	1	XP_012827458.1	525	0	IPB003097,IPB001709	0	6	114.711
high-confidence	Haimp10039071m	noEST	0	0.780519	0.642487	0.5	219	2	0.640351	0.849315	30509896	109	0	0	0	2	65.726
high-confidence	Haimp10039075m	noEST	0	1	0.772603	0.5	666	2	0.808252	0	XP_011085200.1	138	0	0	0	0	58.6712
high-confidence	Haimp10039077m	noEST	0	1	0.994975	0.5	2676	5	1	0.993647	XP_012830201.1	963	0	0	0	0	89.0482
high-confidence	Haimp10038346m	asmbl_1764.pinkipe10_pasa3	0.937419	1	0.950617	0.2	767	1	0.885681	0.937419	XP_012828069.1	274	0	0	0	3	499.639
high-confidence	Haimp10038342m	asmbl_1760.pinkipe10_pasa3	0.399225	0.905923	0.968571	0.5	1032	1	0.93733	0.399225	XP_012842399.1	285	0	0	0	4	1.08818
high-confidence	Haimp10038341m	asmbl_1759.pinkipe10_pasa3	1	1	0.949833	0.5	444	1	0.795699	1	XP_012842193.1	153	0	IPB003957,IPB003958	0	4	63.7838
high-confidence	Haimp10038344m	asmbl_1762.pinkipe10_pasa3,asmbl_1761.pinkipe10_pasa3,asmbl_1763.pinkipe10_pasa3	1	1	1	0.5	990	7	0.547566	1	XP_012827266.1	524	0	0	0	5	124.516
high-confidence	Haimp10038683m	asmbl_1657.pinkipe10_pasa3,asmbl_2153.pinkipe10_pasa3	1	1	1	0.5	696	7	0.598967	1	Himp_00017201	411	0	0	0	4	191.216
high-confidence	Haimp10038685m	asmbl_2154.pinkipe10_pasa3	1	1	1	0.5	369	3	0.465909	1	XP_012852017.1	200	0	0	0	4	1785.92
high-confidence	Haimp10039209m	asmbl_2689.pinkipe10_pasa3	1	1	1	0.5	630	1	0.742049	1	Himp_00015863	358	0	0	0	0	67.3175
high-confidence	Haimp10039210m	asmbl_2690.pinkipe10_pasa3	1	1	1	0.5	564	4	0.516011	1	Himp_00018731	337	0	0	0	0	130.578
high-confidence	Haimp10038864m	asmbl_2365.pinkipe10_pasa3,asmbl_2357.pinkipe10_pasa3	1	1	1	0.5	1281	12	0.611164	1	XP_011070740.1	767	0	0	0	6	80.2545
high-confidence	Haimp10038869m	noEST	0	0.80597	0.729792	0.2	541	2	1	0	Himp_00023274	87.1	0	0	0	0	0
high-confidence	Haimp10038860m	noEST	0	0.890306	0.976923	0.5	1146	6	1	0	XP_011076011.1	442	0	0	0	4	0.0715532
high-confidence	Haimp10038931m	noEST	0	1	0.68254	0.5	267	3	1	0	24380895	77.8	0	0	0	0	0
high-confidence	Haimp10038930m	noEST	0	1	0.928184	0.5	2292	3	1	0	32781803	294	0	IPB003657	1	4	0.515271
high-confidence	Haimp10038932m	noEST	0	0.908824	0.75627	0.5	2004	6	1	0	Himp_00007919	229	0	0	0	0	0.228044
high-confidence	Haimp10038564m	asmbl_1996.pinkipe10_pasa3,asmbl_1995.pinkipe10_pasa3	1	1	1	0.5	696	1	0.502527	1	Himp_00020415	405	0	0	0	1	42.4497
high-confidence	Haimp10038363m	asmbl_1784.pinkipe10_pasa3	1	1	1	0.5	2040	1	0.822912	1	Himp_00013278	1174	0	IPB001090,IPB000985,IPB013210,IPB002219,IPB013695	0	6	99.1985
high-confidence	Haimp10038362m	asmbl_1782.pinkipe10_pasa3	1	1	0.98826	0.5	1398	7	0.78805	1	17833005	688	0	0	0	4	43820.9
high-confidence	Haimp10038816m	noEST	0	0.834197	0.832536	0.2	264	1	1	0	36131141	48.3	0	0	0	0	0
high-confidence	Haimp10038283m	asmbl_1692.pinkipe10_pasa3	1	1	0.992063	0.5	381	7	0.391572	1	XP_012850997.1	172	0	0	0	5	163.207
high-confidence	Haimp10038286m	asmbl_1695.pinkipe10_pasa3	0.396369	1	0.991736	0.5	1983	2	0.888441	1	Himp_00020423	1079	0	0	0	1	15.9985
high-confidence	Haimp10038284m	asmbl_1693.pinkipe10_pasa3	1	1	1	0.5	1083	4	0.762139	1	XP_011098464.1	560	0	0	0	5	377.034
high-confidence	Haimp10038285m	noEST	0	1	0.997183	0.5	534	1	1	0	XP_011098463.1	243	0	0	0	0	1.35768
high-confidence	Haimp10039050m	asmbl_2363.pinkipe10_pasa7	1	1	0.988048	0.5	1521	2	0.758225	1	24391696	492	0	IPB000232	0	5	435.084
high-confidence	Haimp10039048m	asmbl_2360.pinkipe10_pasa7	1	0.96393	0.80579	0.5	1005	1	0.345242	1	XP_011070307.1	422	0	0	0	2	555.001
high-confidence	Haimp10039047m	asmbl_2359.pinkipe10_pasa7	1	1	1	0.5	2031	7	0.866468	1	XP_011082356.1	912	0	0	0	7	203.026
high-confidence	Haimp10039046m	asmbl_2358.pinkipe10_pasa7	1	1	1	0.5	1125	1	0.561377	1	XP_011082357.1	563	0	0	0	5	23.7876
high-confidence	Haimp10039049m	asmbl_2361.pinkipe10_pasa7	1	1	1	0.5	921	7	0.764315	1	Himp_00007806	539	0	0	0	5	19.8219
high-confidence	Haimp10039044m	asmbl_2356.pinkipe10_pasa7,asmbl_2357.pinkipe10_pasa7	0.995771	1	1	0.5	3783	11	0.989537	1	Himp_00023358	2106	0	IPB000764,IPB005074	0	7	58.7343
high-confidence	Haimp10039052m	asmbl_2367.pinkipe10_pasa7	1	1	1	0.5	822	7	0.506158	1	30561218	408	0	0	0	6	564.112
high-confidence	Haimp10039043m	asmbl_2355.pinkipe10_pasa7	1	1	0.99	0.5	912	4	0.873563	1	XP_011082360.1	368	0	0	0	6	137.734
low-confidence	Haimp10039045m	noEST	0	0.848148	0.977273	0.3	908	1	1	0	XP_012854600.1	270	0	0	1	2	0
high-confidence	Haimp10039051m	noEST	0	1	0.970043	0.5	1077	2	1	0	XP_011082622.1	379	0	0	0	5	0
high-confidence	Haimp10038948m	asmbl_2447.pinkipe10_pasa3	1	0.887417	0.869231	0.5	429	1	0.445021	1	Himp_00024072	179	0	0	0	2	1517.16
high-confidence	Haimp10038949m	asmbl_2449.pinkipe10_pasa3,asmbl_2450.pinkipe10_pasa3	0.736462	1	0.913907	0.5	831	9	0.715146	0.99639	XP_012853613.1	365	0	0	0	4	195.755
high-confidence	Haimp10038899m	asmbl_2388.pinkipe10_pasa3	1	0.845133	0.703235	0.5	840	1	0.853659	1	32772739	249	0	0	0	3	19.406
low-confidence	Haimp10038900m	asmbl_2389.pinkipe10_pasa3	0.856698	0.685185	0.311321	0.5	321	3	0.856	0.856698	33156576	97.2	0	0	0	2	3.41745
low-confidence	Haimp10038332m	asmbl_1750.pinkipe10_pasa3	1	1	0.729264	0.2	699	9	0.85348	1	Himp_00003077	410	0	0	0	5	241.237
high-confidence	Haimp10038330m	asmbl_1748.pinkipe10_pasa3	1	1	1	0.5	495	4	0.718433	1	XP_012832069.1	250	0	IPB006015	0	3	519.301
high-confidence	Haimp10038331m	asmbl_1749.pinkipe10_pasa3	1	1	1	0.5	1122	5	0.58195	1	XP_012832070.1	435	0	0	0	0	599.765
high-confidence	Haimp10038329m	asmbl_1746.pinkipe10_pasa3,asmbl_3275.pinkipe10_pasa12,asmbl_1747.pinkipe10_pasa3	1	1	0.979351	0.5	1995	7	0.86551	1	24413500	790	0	IPB010309	0	1	18.9173
high-confidence	Haimp10038328m	noEST	0	1	1	0.5	351	2	1	0	27012859	140	0	0	0	1	0
high-confidence	Haimp10038635m	asmbl_1358.pinkipe10_pasa13,asmbl_2064.pinkipe10_pasa3	1	1	1	0.5	1947	2	0.828158	1	XP_012850262.1	1042	0	0	0	5	498.47
high-confidence	Haimp10038639m	asmbl_2070.pinkipe10_pasa3	1	1	0.591837	0.5	873	3	0.854207	1	XP_012858611.1	356	0	0	0	3	336.503
high-confidence	Haimp10038636m	asmbl_2065.pinkipe10_pasa3,asmbl_1356.pinkipe10_pasa13	1	1	1	0.5	993	7	0.724818	1	XP_012858631.1	542	0	0	0	6	356.42
high-confidence	Haimp10038637m	asmbl_2068.pinkipe10_pasa3	0.717311	0.977778	0.85679	0.5	1086	2	0.988171	0.967772	XP_012842521.1	485	0	0	0	4	12.0912
high-confidence	Haimp10038638m	asmbl_2069.pinkipe10_pasa3	1	1	1	0.5	1971	2	0.721714	1	XP_011076890.1	1087	0	0	0	5	385.742
high-confidence	Haimp10039033m	asmbl_2488.pinkipe10_pasa3	1	1	1	0.5	366	1	0.768908	1	Himp_00011429	226	0	0	0	0	16.9836
high-confidence	Haimp10039034m	asmbl_228.pinkipe10_pasa13,asmbl_2489.pinkipe10_pasa3	1	1	1	0.5	321	2	0.455966	1	Himp_00020668	181	0	0	0	0	73.2866
high-confidence	Haimp10039036m	asmbl_230.pinkipe10_pasa13,asmbl_2491.pinkipe10_pasa3	1	1	0.997863	0.5	1407	5	0.84	1	Himp_00021835	778	0	0	0	0	15.2893
high-confidence	Haimp10039035m	asmbl_2490.pinkipe10_pasa3	1	1	0.989529	0.5	570	3	0.610932	1	Himp_00017635	339	0	0	0	5	2145.49
high-confidence	Haimp10038501m	asmbl_1944.pinkipe10_pasa3	1	1	1	0.5	1143	1	0.562777	1	36149514	486	0	0	0	5	643.557
high-confidence	Haimp10038744m	noEST	0	0.994785	0.998788	0.5	2475	8	1	1	XP_011096175.1	1059	0	IPB000858,IPB013210,IPB001480,IPB013695	0	8	25.9253
high-confidence	Haimp10039336m	asmbl_2422.pinkipe10_pasa7	1	1	0.976445	0.5	1380	5	0.767093	1	27015513	197	0	0	0	0	109.914
high-confidence	Haimp10039341m	asmbl_2429.pinkipe10_pasa7	1	1	1	0.5	1353	10	0.834155	1	Himp_00022871	777	0	0	0	4	283.276
high-confidence	Haimp10039325m	asmbl_2411.pinkipe10_pasa7	1	0.942249	0.945022	0.5	1023	6	0.611476	1	27020889	310	0	0	0	5	713.603
low-confidence	Haimp10039333m	asmbl_2420.pinkipe10_pasa7	1	1	1	0.5	780	9	0.375904	1	XP_012843506.1	381	0	0	0	4	276.526
high-confidence	Haimp10039332m	asmbl_2416.pinkipe10_pasa7	1	1	1	0.5	1023	13	0.635009	1	Himp_00015564	602	0	0	0	6	152.652
low-confidence	Haimp10039340m	asmbl_2427.pinkipe10_pasa7	1	1	0.998233	0.2	1695	9	0.982609	1	Himp_00017526	965	0	0	0	5	152.647
high-confidence	Haimp10039330m	asmbl_2415.pinkipe10_pasa7	1	1	1	0.5	2469	4	0.867838	1	Himp_00021875	1433	0	0	0	4	32.8489
high-confidence	Haimp10039338m	asmbl_2425.pinkipe10_pasa7	0.995859	0.281513	0.424658	0.5	483	3	0.598513	0.995859	33100842	201	0	0	0	2	114.988
high-confidence	Haimp10039326m	asmbl_2412.pinkipe10_pasa7	1	1	0.999729	0.5	5544	14	0.919403	1	XP_011099129.1	3171	0	0	0	13	122.973
high-confidence	Haimp10039328m	asmbl_2413.pinkipe10_pasa7,asmbl_2414.pinkipe10_pasa7	1	1	0.994334	0.5	2133	2	0.743206	1	XP_011093239.1	1135	0	0	0	5	75.1224
high-confidence	Haimp10039335m	asmbl_2421.pinkipe10_pasa7	1	1	0.986949	0.5	1857	1	0.839512	1	XP_011093268.1	890	0	IPB002885	0	5	12.1352
high-confidence	Haimp10039327m	noEST	0	0.954545	0.982759	0.5	1053	1	1	0	XP_011093238.1	454	0	0	0	6	2.0133
high-confidence	Haimp10039339m	noEST	0	0.9625	0.887333	0.5	2103	8	0.66868	0.954826	XP_012843918.1	973	0	0	0	5	89.5074
low-confidence	Haimp10039334m	noEST	0	1	0.716049	0.5	585	4	1	0	Himp_00014636	187	0	0	0	0	17.2684
high-confidence	Haimp10038299m	asmbl_1708.pinkipe10_pasa3	0.545958	0.717073	0.4375	0.5	903	4	0.809865	0.674419	30547520	130	0	0	0	4	9.42636
low-confidence	Haimp10038300m	noEST	0	0.383108	0.228249	0.5	381	3	0.521204	0	30475971	112	0	0	0	3	24.4856
low-confidence	Haimp10038417m	noEST	0	1	0.802566	0.5	2220	17	1	0.786036	30530022	484	0	0	0	6	10.1464
high-confidence	Haimp10039017m	asmbl_2476.pinkipe10_pasa3,asmbl_1247.pinkipe10_pasa12	1	0.933544	0.859532	0.5	1959	1	0.852852	1	Himp_00024588	677	0	0	0	5	70.098
high-confidence	Haimp10039018m	noEST	0	1	0.870392	0.3	1117	8	1	0	XP_012830733.1	514	0	0	0	5	0.199642
high-confidence	Haimp10038335m	asmbl_1754.pinkipe10_pasa3	1	1	1	0.5	990	3	0.834739	1	Himp_00013219	558	0	IPB011597,IPB002364	0	7	133.489
high-confidence	Haimp10038336m	asmbl_1755.pinkipe10_pasa3	0.972826	1	0.916986	0.5	1104	8	0.888889	0.972826	27032212	406	0	0	0	4	70.8976
high-confidence	Haimp10038334m	noEST	0	1	0.905109	0.5	1179	4	1	0	32795672	367	0	IPB002401,IPB002402,IPB002403	0	4	0
high-confidence	Haimp10038333m	noEST	0	1	0.623377	0.3	371	1	1	0	17840047	67.1	0	0	0	0	50.3423
high-confidence	Haimp10038777m	asmbl_2249.pinkipe10_pasa3	1	1	1	0.5	1074	8	0.746871	1	Himp_00011980	636	0	0	0	6	20765.1
high-confidence	Haimp10038699m	asmbl_2177.pinkipe10_pasa3,asmbl_2176.pinkipe10_pasa3	1	0.863309	0.882012	0.5	2073	1	0.694472	1	36132948	397	0	0	0	4	36.1283
high-confidence	Haimp10038700m	noEST	0	0.860335	0.844051	0.5	1914	8	1	0	17828471	204	0	IPB011713,IPB000767	0	4	0.380878
high-confidence	Haimp10038559m	asmbl_1992.pinkipe10_pasa3	1	1	1	0.5	780	3	0.709091	1	Himp_00013727	490	0	IPB007117,IPB002963	0	4	243.119
low-confidence	Haimp10038560m	asmbl_1993.pinkipe10_pasa3	1	1	0.962963	0.5	507	5	0.71308	1	XP_011077215.1	216	0	0	0	3	14.5937
high-confidence	Haimp10038561m	asmbl_1994.pinkipe10_pasa3	1	1	0.846797	0.5	537	4	0.899497	1	36131073	212	0	0	0	4	54.3873
high-confidence	Haimp10038858m	asmbl_2340.pinkipe10_pasa3	1	1	0.993576	0.5	1413	3	0.651152	1	XP_011095943.1	673	0	0	0	5	168.559
high-confidence	Haimp10038859m	asmbl_2341.pinkipe10_pasa3	1	1	1	0.5	678	2	0.43075	1	Himp_00013152	381	0	0	0	5	153.301
high-confidence	Haimp10038857m	asmbl_2339.pinkipe10_pasa3,asmbl_168.pinkipe10_pasa5	1	1	1	0.5	864	4	0.705306	1	Himp_00018881	480	0	0	0	5	68.3889
high-confidence	Haimp10038856m	asmbl_2338.pinkipe10_pasa3	0.420651	0.995556	0.996865	0.5	1443	6	1	0.420651	Himp_00007154	448	0	0	0	3	0.900901
high-confidence	Haimp10038855m	asmbl_167.pinkipe10_pasa5,asmbl_2337.pinkipe10_pasa3	1	1	0.889667	0.5	891	4	0.707705	1	XP_012848401.1	215	0	0	0	2	17.3659
high-confidence	Haimp10038456m	asmbl_1888.pinkipe10_pasa3,asmbl_1889.pinkipe10_pasa3	1	1	1	0.5	897	1	0.457887	1	Himp_00012021	558	0	0	0	3	172.799
high-confidence	Haimp10039261m	asmbl_2395.pinkipe10_pasa7,asmbl_2394.pinkipe10_pasa7,asmbl_2396.pinkipe10_pasa7	1	1	1	0.5	903	6	0.427759	1	XP_011079828.1	433	0	0	0	5	330.517
low-confidence	Haimp10039259m	asmbl_2393.pinkipe10_pasa7	1	0	0	0.5	318	1	0.338298	1	0	0	0	0	0	0	16.9025
low-confidence	Haimp10039263m	asmbl_2397.pinkipe10_pasa7,asmbl_2398.pinkipe10_pasa7	0.807309	1	1	0.5	903	6	0.809865	0.807309	XP_011079828.1	427	0	0	0	5	44.402
low-confidence	Haimp10038664m	noEST	0	0.976238	0.956522	0.5	381	6	0.846667	0.535433	Himp_00009202	202	0	IPB002487	0	3	3.90551
high-confidence	Haimp10038302m	asmbl_1710.pinkipe10_pasa3,asmbl_1711.pinkipe10_pasa3,asmbl_1713.pinkipe10_pasa3,asmbl_1718.pinkipe10_pasa3	1	1	1	0.5	1428	3	0.960969	1	Himp_00022254	840	0	0	0	3	36.0798
high-confidence	Haimp10038301m	noEST	0	1	0.798493	0.5	960	4	1	0	Himp_00022253	381	0	0	0	3	52.2104
high-confidence	Haimp10038572m	noEST	0	1	0.969035	0.5	816	3	1	0	Himp_00019986	474	0	IPB000961,IPB001772,IPB003527	0	5	14.087
low-confidence	Haimp10038631m	noEST	0	0.719124	0.897527	0.5	2721	12	1	0	30525064	434	0	IPB013210,IPB013695	0	6	0.234105
low-confidence	Haimp10038696m	asmbl_2166.pinkipe10_pasa3	1	1	0.978317	0.5	3423	12	0.845185	1	XP_011085283.1	1185	0	0	0	4	65.6001
high-confidence	Haimp10038693m	asmbl_2163.pinkipe10_pasa3	1	0.922374	0.838013	0.5	1764	1	0.604938	1	30482727	800	0	0	0	5	11.6066
high-confidence	Haimp10038694m	asmbl_2164.pinkipe10_pasa3,asmbl_3276.pinkipe10_pasa14,asmbl_3277.pinkipe10_pasa14	1	0.997664	1	0.5	1467	7	0.684235	1	Himp_00022669	854	0	0	0	4	240.98
high-confidence	Haimp10038698m	asmbl_2172.pinkipe10_pasa3	1	1	0.607477	0.5	417	4	0.406433	1	30552057	143	0	0	0	3	706.129
high-confidence	Haimp10038697m	asmbl_2171.pinkipe10_pasa3	0.994624	1	0.939271	0.3	744	3	0.898551	0.994624	30526171	197	0	0	0	3	5.67339
high-confidence	Haimp10038695m	asmbl_2165.pinkipe10_pasa3	1	0	0	0.5	210	1	0.326087	1	0	0	0	0	0	0	5.8
high-confidence	Haimp10038366m	asmbl_1786.pinkipe10_pasa3,asmbl_533.pinkipe10_pasa3	1	1	1	0.5	822	3	0.551678	1	Himp_00023233	468	0	0	0	6	930.832
high-confidence	Haimp10038365m	asmbl_1785.pinkipe10_pasa3,asmbl_534.pinkipe10_pasa3	1	1	1	0.5	699	5	0.67471	1	Himp_00017495	421	0	0	0	1	285.498
high-confidence	Haimp10038367m	noEST	0	1	1	0.5	375	1	1	0	Himp_00012344	226	0	0	0	0	4.41867
high-confidence	Haimp10038364m	noEST	0	0.925926	0.966549	0.5	1656	3	1	0	XP_011087210.1	725	0	0	0	4	0
high-confidence	Haimp10038626m	asmbl_2051.pinkipe10_pasa3	1	1	1	0.5	507	5	0.627475	1	XP_012827391.1	274	0	0	0	4	3944.49
high-confidence	Haimp10038623m	asmbl_2048.pinkipe10_pasa3	1	1	1	0.5	360	1	0.473684	1	XP_012827423.1	181	0	0	0	0	142.644
high-confidence	Haimp10038621m	asmbl_2045.pinkipe10_pasa3	1	1	0.788378	0.5	2451	7	0.875045	1	Himp_00023772	1378	0	0	0	0	12.7373
high-confidence	Haimp10038625m	asmbl_2049.pinkipe10_pasa3,asmbl_2050.pinkipe10_pasa3	0.927793	1	0.898042	0.5	3393	9	1	0.927793	XP_012827402.1	1489	0	0	0	5	3.93487
high-confidence	Haimp10038624m	noEST	0	1	0.991837	0.5	744	1	1	0	Himp_00011687	390	0	0	0	2	5.28091
high-confidence	Haimp10038622m	noEST	0	1	0.86747	0.5	387	2	1	0	Himp_00010939	68	0	0	0	1	0
high-confidence	Haimp10038924m	asmbl_2410.pinkipe10_pasa3	0.991559	1	0.957854	0.2	2251	5	0.897528	0.991559	Himp_00011915	1278	0	0	0	3	79.5717
high-confidence	Haimp10039080m	asmbl_2529.pinkipe10_pasa3	1	1	0.995349	0.5	324	1	0.390361	1	XP_011076629.1	175	0	0	0	1	627.596
high-confidence	Haimp10039082m	asmbl_2533.pinkipe10_pasa3	1	0.99117	1	0.5	1005	9	0.668218	1	17838622	444	0	0	0	3	103.251
high-confidence	Haimp10039081m	asmbl_2530.pinkipe10_pasa3,asmbl_2531.pinkipe10_pasa3	1	1	0.80597	0.5	327	1	0.384706	1	Himp_00018125	192	0	0	0	0	231.526
low-confidence	Haimp10038815m	noEST	0	0.833333	0.619355	0.5	2814	7	1	0	XP_012846702.1	390	0	0	3	1	0
high-confidence	Haimp10039134m	asmbl_2593.pinkipe10_pasa3,asmbl_1185.pinkipe10_pasa2	1	1	1	0.5	591	1	0.824268	1	36160241	255	0	0	0	3	32.4602
high-confidence	Haimp10039135m	asmbl_2594.pinkipe10_pasa3	1	1	1	0.5	510	1	0.515152	1	Himp_00016083	314	0	0	0	4	62.3314
high-confidence	Haimp10039131m	asmbl_2592.pinkipe10_pasa3	1	1	1	0.5	3426	8	0.726771	1	Himp_00023177	2030	0	0	0	6	228.06
high-confidence	Haimp10039133m	noEST	0	1	0.9967	0.5	1362	2	1	0	XP_012841050.1	585	0	0	0	5	2.74376
high-confidence	Haimp10039132m	noEST	0	1	0.936631	0.5	915	3	1	0	XP_012831262.1	291	0	0	0	5	0
high-confidence	Haimp10039056m	asmbl_2495.pinkipe10_pasa3	0.992157	1	1	0.5	510	1	0.90106	0.992157	Himp_00011326	279	0	0	0	1	153.89
high-confidence	Haimp10039058m	asmbl_2502.pinkipe10_pasa3	1	0.729167	0.63619	0.5	570	6	0.560472	1	sp|Q8JFW4|ADAT3_DANRE	50	0	0	0	2	35.9807
low-confidence	Haimp10039057m	asmbl_2496.pinkipe10_pasa3	1	1	0.89258	0.5	1212	3	0.816162	1	Himp_00011959	722	0	0	0	3	185.892
high-confidence	Haimp10039055m	noEST	0	1	0.97807	0.5	672	1	1	0	XP_011090710.1	272	0	0	0	1	0
high-confidence	Haimp10039054m	noEST	0	0.991803	0.625767	0.5	363	1	1	0	27028209	122	0	0	0	2	0
high-confidence	Haimp10038847m	asmbl_2322.pinkipe10_pasa3	1	1	0.985019	0.5	1602	9	0.756374	1	36144986	624	0	0	0	3	388.907
high-confidence	Haimp10038848m	noEST	0	1	0.976707	0.5	1830	2	1	0	36144989	637	0	0	0	6	18.0197
low-confidence	Haimp10038849m	noEST	0	1	0.832882	0.5	1824	2	1	0	Himp_00018916	357	0.0005	0	0	5	0
low-confidence	Haimp10038801m	asmbl_2271.pinkipe10_pasa3	0.483113	1	0.978355	0.5	681	4	0.926531	0.483113	Himp_00009825	381	0	0	0	3	1.38326
high-confidence	Haimp10038799m	asmbl_2269.pinkipe10_pasa3,asmbl_2352.pinkipe10_pasa12	1	1	1	0.5	2442	16	0.775484	1	Himp_00021540	1427	0	0	0	4	269.464
high-confidence	Haimp10038800m	asmbl_2270.pinkipe10_pasa3	1	1	1	0.5	1827	1	0.914414	1	Himp_00021398	1059	0	0	0	5	24.064
high-confidence	Haimp10038796m	asmbl_2266.pinkipe10_pasa3	1	1	1	0.5	687	7	0.640261	1	XP_012856846.1	371	0	0	0	4	22.0116
high-confidence	Haimp10038798m	asmbl_2268.pinkipe10_pasa3,asmbl_2350.pinkipe10_pasa12	1	1	0.912573	0.5	1743	8	0.517211	1	24402866	553	0	0	0	3	47.595
high-confidence	Haimp10038797m	asmbl_2267.pinkipe10_pasa3	1	1	1	0.5	462	2	0.478261	1	Himp_00016086	261	0	0	0	5	163.894
high-confidence	Haimp10038468m	asmbl_1934.pinkipe10_pasa3	1	1	1	0.5	474	4	0.563615	1	XP_012847847.1	248	0	IPB004038,IPB002415	0	5	273.764
high-confidence	Haimp10038466m	asmbl_1933.pinkipe10_pasa3	0.968789	0.985915	0.829822	0.5	801	7	0.75	0.968789	XP_011101101.1	390	0	0	0	3	36.8777
low-confidence	Haimp10038668m	asmbl_1132.pinkipe10_pasa6,asmbl_1131.pinkipe10_pasa6,asmbl_2140.pinkipe10_pasa3	1	1	0.622222	0.5	150	1	1	1	17842858	53.1	0	0	0	0	381.907
low-confidence	Haimp10038667m	asmbl_2138.pinkipe10_pasa3	1	1	0.99811	0.5	798	12	0.52191	1	Himp_00017166	465	0	IPB005649,IPB013957,IPB000504	0	4	1014.13
high-confidence	Haimp10038666m	asmbl_2135.pinkipe10_pasa3	1	1	1	0.5	894	3	0.745621	1	Himp_00021401	519	0	0	0	0	341.946
high-confidence	Haimp10038665m	noEST	0	0.641274	0.592233	0.5	549	5	1	0.739526	17842866	56.2	0	0	0	0	47.0893
high-confidence	Haimp10038741m	asmbl_2210.pinkipe10_pasa3	1	1	0.675381	0.5	534	4	0.810319	1	17826332	132	0	0	0	0	14.6685
high-confidence	Haimp10038742m	asmbl_2211.pinkipe10_pasa3	0.854529	1	0.889166	0.5	2241	6	1	0.854529	17826331	576	0	0	0	3	7.42169
low-confidence	Haimp10038740m	asmbl_2208.pinkipe10_pasa3	1	1	1	0.5	2529	6	0.793287	1	Himp_00023424	1419	0	0	0	4	147.533
high-confidence	Haimp10038738m	asmbl_2203.pinkipe10_pasa3,asmbl_2206.pinkipe10_pasa3	1	1	0.984962	0.5	1218	5	0.652034	1	XP_011084124.1	495	0	0	0	2	111.696
high-confidence	Haimp10038525m	asmbl_1967.pinkipe10_pasa3,asmbl_541.pinkipe10_pasa3	1	1	1	0.5	1014	11	0.735315	1	XP_011086733.1	555	0	0	0	7	2034.38
high-confidence	Haimp10038524m	asmbl_1315.pinkipe10_pasa4,asmbl_1314.pinkipe10_pasa4,asmbl_1964.pinkipe10_pasa3,asmbl_1963.pinkipe10_pasa3,asmbl_1966.pinkipe10_pasa3,asmbl_1965.pinkipe10_pasa3	1	0.570342	0.639792	0.5	750	1	0.553506	1	Himp_00023673	423	0	0	0	3	38.7667
high-confidence	Haimp10038523m	asmbl_1315.pinkipe10_pasa4,asmbl_1314.pinkipe10_pasa4,asmbl_1961.pinkipe10_pasa3,asmbl_1964.pinkipe10_pasa3,asmbl_1963.pinkipe10_pasa3	1	0.554918	0.601253	0.5	450	1	0.38693	1	17822538	90.2	0	0	0	4	66.4378
high-confidence	Haimp10038528m	noEST	0	0.989474	0.828601	0.5	1392	3	1	0	28926235	188	0	0	0	2	0
high-confidence	Haimp10038526m	noEST	0	0.994737	0.771392	0.5	1227	3	1	0	30545509	165	0	0	0	3	0
high-confidence	Haimp10038952m	asmbl_2454.pinkipe10_pasa3	1	0.897849	0.879144	0.5	1254	5	0.711288	1	17816977	384	0	IPB002401,IPB002402	0	5	668.182
high-confidence	Haimp10038951m	asmbl_2453.pinkipe10_pasa3	0.444444	0.978571	0.792453	0.5	405	4	0.765595	0.444444	26980918	130	0	0	0	3	1.49383
high-confidence	Haimp10038953m	noEST	0	1	0.994275	0.5	1578	5	0.862767	0	30504456	489	0	IPB002401,IPB002402	0	5	852.302
high-confidence	Haimp10038947m	asmbl_2441.pinkipe10_pasa3	1	1	1	0.5	1938	20	0.792962	1	Himp_00003396	1132	0	0	0	5	151.124
high-confidence	Haimp10038946m	noEST	0	1	0.957055	0.5	714	1	1	0	XP_011081034.1	246	0	0	0	3	0
high-confidence	Haimp10039271m	asmbl_2776.pinkipe10_pasa3	1	0	0	0.5	96	3	0.497409	1	0	0	0	0	0	0	5.14583
high-confidence	Haimp10039272m	asmbl_2779.pinkipe10_pasa3	1	0.886754	0.858974	0.5	207	1	0.209726	1	Himp_00008489	87.7	0	0	0	0	139
high-confidence	Haimp10038656m	asmbl_2098.pinkipe10_pasa3,asmbl_2099.pinkipe10_pasa3	1	1	1	0.5	795	4	0.729358	1	XP_012827918.1	429	0	0	0	5	112.043
high-confidence	Haimp10038655m	asmbl_2097.pinkipe10_pasa3	1	1	1	0.5	402	3	0.599106	1	XP_012848980.1	219	0	IPB001515	0	4	833.157
low-confidence	Haimp10039233m	asmbl_2716.pinkipe10_pasa3	1	1	0.911017	0.5	738	4	0.832018	1	Himp_00003880	296	0	0	0	1	343.396
high-confidence	Haimp10039232m	noEST	0	0.829167	0.880866	0.5	372	2	1	0	19647603	87.4	0	0	0	1	0
high-confidence	Haimp10039234m	noEST	0	0.821138	0.778325	0.2	238	2	1	0	Himp_00023909	101	0	0	0	0	6.98319
high-confidence	Haimp10038718m	asmbl_2194.pinkipe10_pasa3,asmbl_2195.pinkipe10_pasa3	0.313165	0.802077	0.973205	0.5	2727	1	1	0.313165	Himp_00010572	1313	0	0	0	4	4.56216
high-confidence	Haimp10038347m	asmbl_586.pinkipe10_pasa5	0.527273	0.966427	0.973333	0.5	1320	4	1	0.527273	XP_011073282.1	598	0	0	0	1	0.30303
high-confidence	Haimp10038349m	asmbl_1765.pinkipe10_pasa3	1	1	0.994434	0.5	2418	7	0.904602	1	28939340	822	0	IPB008266,IPB000858,IPB013210,IPB013695	0	6	149.56
high-confidence	Haimp10038348m	noEST	0	0.930328	0.991525	0.5	1431	2	1	0	Himp_00005405	505	0	IPB000858	0	3	0.0677848
high-confidence	Haimp10038350m	noEST	0	0.848101	0.83681	0.5	1044	3	1	0.625479	Himp_00005405	396	0	IPB000858,IPB001480	0	2	4.89272
high-confidence	Haimp10038512m	asmbl_1950.pinkipe10_pasa3	1	1	1	0.5	1131	1	0.807281	1	Himp_00006579	657	0	IPB001985	0	6	2732.2
high-confidence	Haimp10038511m	asmbl_1950.pinkipe10_pasa3	1	1	0.990291	0.5	156	2	1	1	19658402	80.1	0	0	0	1	1460.83
high-confidence	Haimp10038885m	asmbl_2371.pinkipe10_pasa3	0.411859	1	0.995192	0.5	624	4	1	0.411859	Himp_00016287	260	0	0	0	1	1.39744
high-confidence	Haimp10038340m	asmbl_1757.pinkipe10_pasa3	1	1	0.986799	0.5	918	8	0.413886	1	24377963	368	0	0	0	3	65.89
high-confidence	Haimp10038339m	noEST	0	1	0.912088	0.5	258	1	1	0	28929116	85.1	0	0	0	0	0
high-confidence	Haimp10038338m	noEST	0	0.967949	0.781609	0.5	234	1	1	0	28929459	60.4	0	0	0	0	0
high-confidence	Haimp10038337m	noEST	0	1	0.829517	0.5	1035	4	1	0.986473	30521304	349	0	0	0	5	465.906
high-confidence	Haimp10038934m	asmbl_2419.pinkipe10_pasa3	1	0.953717	0.916613	0.5	2139	6	0.797539	1	Himp_00024481	1080	0	IPB000858,IPB007023,IPB013210,IPB001480,IPB013695	0	8	379.104
high-confidence	Haimp10039155m	asmbl_2616.pinkipe10_pasa3	1	0	0.218845	0.5	189	1	0.316054	1	17836379	38.2	0	0	0	0	16.2646
high-confidence	Haimp10039153m	asmbl_2615.pinkipe10_pasa3	0.0165289	1	0.888889	0.5	363	2	1	0.0165289	24406065	149	0	0	0	5	4.25069
high-confidence	Haimp10039152m	noEST	0	1	0.885965	0.5	696	3	1	0.405172	33119639	275	0	IPB006138	0	6	8.77299
high-confidence	Haimp10039154m	noEST	0	1	0.928	0.5	525	2	1	0	YP_004935668.1	247	0	0	0	6	5.78095
high-confidence	Haimp10038435m	asmbl_1878.pinkipe10_pasa3,asmbl_1877.pinkipe10_pasa3	1	1	0.573957	0.5	813	4	0.676936	1	30476099	209	0	0	0	4	8.80443
high-confidence	Haimp10038439m	asmbl_1880.pinkipe10_pasa3	0.925333	0.932515	0.382208	0.5	375	2	0.951777	0.925333	XP_011074307.1	164	0	0	0	3	17.5973
high-confidence	Haimp10038438m	noEST	0	0.71875	0.505695	0.5	738	3	1	0	33138219	50.5	0	0	0	0	0
high-confidence	Haimp10038437m	noEST	0	1	0.976471	0.5	252	1	1	0	28947225	104	0	0	0	1	0
low-confidence	Haimp10038279m	asmbl_1683.pinkipe10_pasa3	1	1	1	0.5	1617	19	0.908427	1	XP_012828347.1	872	0	0	0	6	111.718
high-confidence	Haimp10038280m	asmbl_1684.pinkipe10_pasa3,asmbl_3420.pinkipe10_pasa8	1	0.842022	0.821918	0.5	1575	16	0.743626	1	19643238	556	0	0	0	5	43.8959
high-confidence	Haimp10038281m	asmbl_1689.pinkipe10_pasa3	1	1	1	0.5	909	1	0.545291	1	Himp_00005919	521	0	0	0	2	29.1078
high-confidence	Haimp10038646m	asmbl_2083.pinkipe10_pasa3	1	0.986998	0.969231	0.5	195	2	0.416667	1	XP_012856603.1	94.4	0	0	0	0	82.9846
high-confidence	Haimp10038643m	noEST	0	0.931111	0.974801	0.5	2280	4	1	0	XP_012856602.1	840	0	IPB000152,IPB013695	0	7	0
high-confidence	Haimp10038645m	noEST	0	1	0.985237	0.5	1923	4	1	0	30498854	374	0	0	0	4	1.0624
low-confidence	Haimp10038644m	noEST	0	0.762277	0.573281	0.5	711	6	1	0	XP_012835963.1	95	0	0	0	3	0
high-confidence	Haimp10038647m	noEST	0	0.749706	0.883636	0.5	804	1	1	0	Himp_00012681	231	0	0	0	2	2.33955
high-confidence	Haimp10038826m	asmbl_2301.pinkipe10_pasa7	1	1	1	0.5	744	1	0.781513	1	Himp_00010788	469	0	0	0	3	83.0927
high-confidence	Haimp10038824m	noEST	0	0.903561	0.876141	0.5	1011	9	1	0	Himp_00015445	354	0	0	1	0	0
high-confidence	Haimp10038825m	noEST	0	0.533263	0.753304	0.5	585	1	1	0	27026332	50.5	0	0	0	0	0
high-confidence	Haimp10038822m	noEST	0	0.991031	1	0.5	378	1	1	0	Himp_00010662	221	0	0	0	2	1.67725
high-confidence	Haimp10038827m	noEST	0	0.954248	0.815126	0.2	321	2	1	0	26978781	45.2	0	0	0	2	0
high-confidence	Haimp10038395m	asmbl_1817.pinkipe10_pasa3	0.276292	0.942529	0.960894	0.5	561	6	1	0.486631	Himp_00005215	250	0	IPB002487,IPB002100	0	5	1.21925
high-confidence	Haimp10038398m	noEST	0	0.886792	0.899471	0.3	260	2	1	0	Himp_00023775	141	0	0	0	3	0.234615
high-confidence	Haimp10038396m	noEST	0	0.876238	0.833898	0.5	372	3	1	0	Himp_00005215	124	0	0	0	3	0
high-confidence	Haimp10038397m	noEST	0	1	0.917647	0.5	387	6	0.788187	0.824289	24404568	99.2	0	IPB002487	0	3	7.60724
high-confidence	Haimp10039029m	asmbl_2487.pinkipe10_pasa3	1	1	1	0.5	1011	1	0.793564	1	30543000	261	0	0	0	3	100.472
high-confidence	Haimp10039031m	noEST	0	0.672222	0.892655	0.5	240	2	1	0	24393591	56.7	0	0	0	0	0
high-confidence	Haimp10039032m	noEST	0	0.507761	0.869565	0.5	618	3	1	0	36127610	52.8	0	0	0	0	0
high-confidence	Haimp10038426m	asmbl_1874.pinkipe10_pasa3	1	1	0.998145	0.5	813	1	0.706342	1	Himp_00009760	296	0	0	0	1	54.77
high-confidence	Haimp10038422m	asmbl_1870.pinkipe10_pasa3	1	0.739691	0.668622	0.5	687	1	0.436745	1	Himp_00013259	390	0	0	0	3	24.3741
high-confidence	Haimp10038423m	asmbl_1871.pinkipe10_pasa3	1	1	1	0.5	1275	14	0.808497	1	33156177	506	0	0	0	0	188.66
low-confidence	Haimp10038424m	asmbl_1872.pinkipe10_pasa3	1	1	1	0.5	1302	8	0.866267	1	XP_011085830.1	688	0	0	0	6	2009.01
high-confidence	Haimp10038425m	asmbl_1873.pinkipe10_pasa3	1	1	1	0.5	999	9	0.840909	1	Himp_00014864	583	0	0	0	5	3645.28
high-confidence	Haimp10038714m	asmbl_2127.pinkipe10_pasa5,asmbl_2191.pinkipe10_pasa3	1	0.998214	0.996855	0.5	960	3	0.678445	1	XP_011090999.1	519	0	0	0	5	308.464
high-confidence	Haimp10038713m	noEST	0	0.941176	0.661123	0.5	495	2	1	0	XP_011090999.1	271	0	0	0	3	480.053
high-confidence	Haimp10039274m	noEST	0	1	1	0.5	411	1	1	0	Himp_00010834	235	0	0	0	0	10.6959
high-confidence	Haimp10038461m	noEST	0	1	0.713909	0.5	4725	5	1	0	XP_011101065.1	1296	0	0	5	1	0
high-confidence	Haimp10038836m	asmbl_2301.pinkipe10_pasa3	1	1	1	0.5	939	4	0.840645	1	Himp_00016893	558	0	0	0	5	552.406
high-confidence	Haimp10038834m	asmbl_2297.pinkipe10_pasa3,asmbl_2298.pinkipe10_pasa3,asmbl_2300.pinkipe10_pasa3,asmbl_2299.pinkipe10_pasa3	1	1	1	0.5	1878	1	0.744352	1	Himp_00003731	1068	0	0	0	5	200.127
high-confidence	Haimp10038830m	asmbl_2296.pinkipe10_pasa3	1	1	1	0.5	1578	2	0.760482	1	Himp_00023489	884	0	0	0	4	53.0025
high-confidence	Haimp10038837m	asmbl_2302.pinkipe10_pasa3,asmbl_3103.pinkipe10_pasa9	1	0.995798	1	0.5	939	4	0.785774	1	XP_012849041.1	474	0	0	0	5	140.732
high-confidence	Haimp10038838m	asmbl_2304.pinkipe10_pasa3	1	0.0956044	0.262774	0.5	252	2	0.644501	1	XP_012832888.1	43.5	0	0	0	1	2.59524
high-confidence	Haimp10038839m	asmbl_2305.pinkipe10_pasa3	0.874233	1	1	0.2	326	1	0.739229	0.874233	Himp_00011489	182	0	0	0	4	122.239
high-confidence	Haimp10038831m	noEST	0	1	0.974239	0.5	1266	1	1	0	XP_011086099.1	506	0	0	0	6	0
high-confidence	Haimp10039288m	asmbl_2406.pinkipe10_pasa7	1	1	1	0.5	447	4	0.53726	1	XP_012831467.1	252	0	0	0	5	1075.11
high-confidence	Haimp10039286m	asmbl_2404.pinkipe10_pasa7	1	1	0.995146	0.5	621	2	0.487824	1	Himp_00011782	362	0	0	0	4	11.0805
high-confidence	Haimp10039287m	asmbl_2405.pinkipe10_pasa7	1	1	1	0.5	678	4	0.710692	1	Himp_00009865	271	0	IPB003657	0	2	60.2596
high-confidence	Haimp10039282m	asmbl_2400.pinkipe10_pasa7	0.998328	1	0.692308	0.2	598	2	0.851852	0.998328	XP_012831385.1	194	0	0	0	1	10.0418
high-confidence	Haimp10039291m	asmbl_2409.pinkipe10_pasa7	1	1	1	0.5	1107	7	0.705096	1	Himp_00013016	640	0	0	0	6	1796.97
high-confidence	Haimp10039283m	asmbl_2401.pinkipe10_pasa7	1	1	1	0.5	333	3	0.526899	1	Himp_00009364	185	0	0	0	5	163.511
high-confidence	Haimp10039284m	asmbl_2402.pinkipe10_pasa7	1	1	1	0.5	1023	1	0.607843	1	Himp_00007330	599	0	0	0	4	237.159
high-confidence	Haimp10039281m	asmbl_2399.pinkipe10_pasa7	1	1	0.727669	0.3	540	1	1	1	24419629	185	0	0	0	3	41.0481
high-confidence	Haimp10039290m	asmbl_2407.pinkipe10_pasa7	1	1	1	0.5	810	9	0.482143	1	XP_012833970.1	436	0	0	0	4	67.9691
high-confidence	Haimp10039285m	noEST	0	1	0.993691	0.5	948	1	0.863388	0	30493671	325	0	0	0	5	36.7321
high-confidence	Haimp10039342m	asmbl_2809.pinkipe10_pasa3,asmbl_2810.pinkipe10_pasa3,asmbl_1565.pinkipe10_pasa11	1	1	0.997602	0.5	630	9	0.66879	1	19646188	290	0	0	0	3	119.275
high-confidence	Haimp10039019m	asmbl_2478.pinkipe10_pasa3	1	1	0.935849	0.5	378	2	0.314476	1	XP_011085332.1	167	0	0	0	0	46.4286
low-confidence	Haimp10038463m	noEST	0	0.813291	0.771717	0.5	582	3	1	0	Himp_00021518	133	0	0	0	0	0
high-confidence	Haimp10038991m	asmbl_2335.pinkipe10_pasa7,asmbl_2337.pinkipe10_pasa7	1	1	1	0.5	1239	5	0.568349	1	Himp_00016065	747	0	0	0	6	355.205
high-confidence	Haimp10038971m	asmbl_2314.pinkipe10_pasa7	1	0.912685	0.926916	0.2	1560	8	0.905398	1	XP_011093131.1	724	0	0	0	4	157.526
high-confidence	Haimp10038983m	asmbl_2328.pinkipe10_pasa7,asmbl_2327.pinkipe10_pasa7	1	1	0.985612	0.5	420	3	0.415842	1	24424277	136	0	0	0	1	176.693
high-confidence	Haimp10038993m	asmbl_2339.pinkipe10_pasa7	1	0	0	0.5	177	1	0.227214	1	0	0	0	0	0	0	111.153
high-confidence	Haimp10038998m	asmbl_2345.pinkipe10_pasa7	1	1	1	0.5	1278	3	0.819756	1	Himp_00006878	735	0	0	0	6	162.623
high-confidence	Haimp10039000m	asmbl_2348.pinkipe10_pasa7	1	1	1	0.5	249	3	0.384853	1	XP_012843991.1	122	0	0	0	0	321.112
high-confidence	Haimp10038989m	asmbl_2333.pinkipe10_pasa7	1	1	0.962121	0.5	765	1	0.736994	1	Himp_00007208	457	0	0	0	3	4.95948
high-confidence	Haimp10039007m	asmbl_2350.pinkipe10_pasa7	1	1	1	0.5	3024	1	0.852071	1	Himp_00018865	1779	0	0	0	5	624.037
high-confidence	Haimp10038994m	asmbl_2340.pinkipe10_pasa7	1	1	1	0.5	870	2	0.689382	1	Himp_00009945	529	0	0	0	3	9.79885
low-confidence	Haimp10038995m	asmbl_2341.pinkipe10_pasa7	1	1	1	0.5	1113	2	0.919835	1	Himp_00010101	680	0	0	0	4	95.7107
low-confidence	Haimp10038982m	asmbl_2326.pinkipe10_pasa7	1	1	0.999467	0.5	2820	6	0.635851	1	Himp_00024176	1624	0	0	0	4	322.22
high-confidence	Haimp10038979m	asmbl_2322.pinkipe10_pasa7	1	1	0.992179	0.5	2706	9	0.791923	1	XP_011092453.1	1153	0	0	0	7	451.285
high-confidence	Haimp10038975m	asmbl_2318.pinkipe10_pasa7,asmbl_2317.pinkipe10_pasa7,asmbl_2316.pinkipe10_pasa7	1	1	1	0.5	1116	9	0.521252	1	Himp_00015051	649	0	0	0	5	218.038
low-confidence	Haimp10039009m	asmbl_2354.pinkipe10_pasa7	0.340136	1	0.591687	0.5	735	5	0.921053	0.868027	33161480	88.2	0	0	0	2	40.0707
high-confidence	Haimp10038987m	asmbl_2332.pinkipe10_pasa7	1	1	1	0.5	1425	7	0.888958	1	Himp_00012823	815	0	0	0	1	17.1319
high-confidence	Haimp10038980m	asmbl_2323.pinkipe10_pasa7	0.689487	1	0.998776	0.5	1227	11	0.954121	0.912795	XP_012843740.1	530	0	0	0	0	6.3749
high-confidence	Haimp10038972m	asmbl_2315.pinkipe10_pasa7	1	1	1	0.5	858	4	0.667185	1	XP_012843749.1	481	0	0	0	5	2698.66
high-confidence	Haimp10038986m	asmbl_2331.pinkipe10_pasa7	1	1	1	0.5	342	3	0.322034	1	Himp_00009289	190	0	0	0	5	118.345
high-confidence	Haimp10038996m	asmbl_2342.pinkipe10_pasa7	1	1	1	0.5	438	2	0.550251	1	Himp_00010740	248	0	0	0	0	17.3447
high-confidence	Haimp10038990m	asmbl_2334.pinkipe10_pasa7	1	1	1	0.5	987	2	0.773511	1	Himp_00010080	576	0	0	0	4	16.8946
high-confidence	Haimp10038976m	asmbl_2319.pinkipe10_pasa7	1	1	1	0.5	1620	14	0.793729	1	Himp_00022151	972	0	0	0	7	454.32
high-confidence	Haimp10038978m	asmbl_2320.pinkipe10_pasa7,asmbl_2321.pinkipe10_pasa7	1	1	1	0.5	546	7	0.454243	1	XP_012843745.1	269	0	0	0	4	239.117
high-confidence	Haimp10038999m	asmbl_2346.pinkipe10_pasa7	1	1	0.827094	0.5	765	9	0.432692	1	24398980	323	0	0	0	5	492.22
high-confidence	Haimp10038997m	asmbl_2343.pinkipe10_pasa7,asmbl_2344.pinkipe10_pasa7	1	1	1	0.5	363	4	1	1	Himp_00013567	225	0	0	0	4	24.4656
high-confidence	Haimp10038981m	asmbl_2325.pinkipe10_pasa7	1	0	0	0.5	204	2	0.425	1	0	0	0	0	0	0	7.44118
high-confidence	Haimp10039005m	noEST	0	1	0.992167	0.5	576	1	1	0	36146424	228	0	0	0	0	0
high-confidence	Haimp10039001m	noEST	0	1	1	0.5	930	5	0.63786	0.930108	Himp_00013216	534	0	0	0	3	629.898
high-confidence	Haimp10039010m	noEST	0	1	1	0.5	420	3	1	0	XP_012843708.1	219	0	0	0	5	0.195238
high-confidence	Haimp10039002m	noEST	0	0.913043	0.94051	0.5	501	1	1	0	XP_012843713.1	229	0	0	0	0	0
high-confidence	Haimp10039004m	noEST	0	1	0.940845	0.3	506	1	1	0	30516854	251	0	0	0	0	0.954545
high-confidence	Haimp10038988m	noEST	0	1	0.962264	0.5	627	5	1	0.778309	32820695	97	0	0	0	2	8.36683
high-confidence	Haimp10039006m	noEST	0	0.852273	0.930481	0.5	558	2	1	0	32815259	156	0	0	0	0	1.67025
high-confidence	Haimp10039003m	noEST	0	1	1	0.5	570	1	1	0	36138652	229	0	0	0	0	0
low-confidence	Haimp10038985m	noEST	0	1	0.994949	0.5	6570	12	1	1	XP_012855602.1	2804	0	0	0	4	65.4189
high-confidence	Haimp10039175m	asmbl_2644.pinkipe10_pasa3	1	1	1	0.5	1737	11	0.771314	1	Himp_00021142	978	0	0	0	0	211.007
high-confidence	Haimp10039174m	asmbl_2642.pinkipe10_pasa3	1	1	1	0.5	1836	8	0.771105	1	Himp_00021864	1053	0	0	0	6	543.691
high-confidence	Haimp10039172m	asmbl_2640.pinkipe10_pasa3	1	1	0.909091	0.5	279	1	0.470489	1	Himp_00009055	95.6	0	0	0	0	40.319
high-confidence	Haimp10039176m	asmbl_2645.pinkipe10_pasa3	1	1	0.324528	0.5	270	1	0.491803	1	XP_011070846.1	94.7	0	0	0	1	23.0963
high-confidence	Haimp10039173m	noEST	0	1	0.997881	0.5	1416	2	0.978576	0	Himp_00007695	800	0	IPB005595,IPB013210	0	4	17.5346
high-confidence	Haimp10039171m	noEST	0	0.980216	0.930481	0.5	279	1	1	0	Himp_00009055	95	0	0	0	0	9.97491
high-confidence	Haimp10038540m	asmbl_394.pinkipe10_pasa6,asmbl_1980.pinkipe10_pasa3	1	1	1	0.5	270	2	0.608108	1	26986535	137	0	IPB003854	0	2	22.363
high-confidence	Haimp10038539m	asmbl_1979.pinkipe10_pasa3	1	1	1	0.5	639	4	0.660807	1	XP_012836880.1	330	0	0	0	3	307.182
high-confidence	Haimp10038535m	asmbl_1977.pinkipe10_pasa3	1	1	0.998689	0.5	1149	6	0.799026	1	Himp_00004164	652	0	0	0	1	2335.29
high-confidence	Haimp10038538m	asmbl_1978.pinkipe10_pasa3	1	1	1	0.5	1047	15	0.788404	1	26983850	466	0	0	0	3	133.303
low-confidence	Haimp10038541m	asmbl_1981.pinkipe10_pasa3	1	1	0.969735	0.5	2316	8	0.667628	1	Himp_00015789	1336	0	0	0	4	87.2634
high-confidence	Haimp10038537m	noEST	0	1	0.9566	0.5	1713	6	1	0	32802800	233	0	0	0	3	0
high-confidence	Haimp10038536m	noEST	0	1	0.998437	0.5	1920	1	1	0	XP_011088184.1	859	0	0	0	5	9.20521
high-confidence	Haimp10039323m	asmbl_2808.pinkipe10_pasa3	1	1	1	0.5	882	4	0.821229	1	Himp_00015237	541	0	0	0	6	9.19388
high-confidence	Haimp10039324m	noEST	0	0.777419	0.933962	0.5	330	1	1	0	24425894	72.8	0	0	0	4	0
high-confidence	Haimp10039322m	noEST	0	1	0.994493	0.5	1917	2	1	0	36159956	582	0	0	0	5	4.21648
high-confidence	Haimp10039208m	noEST	0	1	0.983402	0.5	714	1	1	0	Himp_00022839	396	0	0	1	1	0.584034
high-confidence	Haimp10039207m	noEST	0	0.905904	0.732955	0.5	477	3	1	0	28943627	44.1	0	0	0	0	0
high-confidence	Haimp10039141m	asmbl_2381.pinkipe10_pasa7	1	1	1	0.5	645	2	0.580036	1	Himp_00010989	386	0	0	0	2	63.431
high-confidence	Haimp10039016m	asmbl_3547.pinkipe10_pasa13,asmbl_3546.pinkipe10_pasa13,asmbl_2474.pinkipe10_pasa3	1	1	1	0.5	1443	1	0.753132	1	XP_012851472.1	808	0	0	0	8	538.55
high-confidence	Haimp10039012m	asmbl_2468.pinkipe10_pasa3	1	1	0.99631	0.5	2838	15	0.861305	1	XP_012851351.1	1450	0	0	0	6	66.5712
high-confidence	Haimp10039011m	asmbl_2467.pinkipe10_pasa3	1	1	1	0.5	1056	15	0.586016	1	Himp_00019210	595	0	0	0	5	583.364
high-confidence	Haimp10039015m	noEST	0	1	0.988084	0.5	1629	1	1	0	26983491	185	0	0	0	3	1.69982
high-confidence	Haimp10039014m	noEST	0	1	0.983007	0.5	1131	3	1	1	Himp_00017540	617	0	IPB004051,IPB000104	0	3	36.9682
high-confidence	Haimp10039088m	asmbl_2373.pinkipe10_pasa7,asmbl_2374.pinkipe10_pasa7	1	1	1	0.5	879	13	0.670992	1	Himp_00012863	483	0	0	0	3	788.47
high-confidence	Haimp10039083m	asmbl_2368.pinkipe10_pasa7,asmbl_2369.pinkipe10_pasa7	1	1	1	0.5	495	1	0.411814	1	XP_011070324.1	263	0	0	0	5	34.7717
high-confidence	Haimp10039090m	asmbl_2376.pinkipe10_pasa7,asmbl_780.pinkipe10_pasa6	1	1	1	0.5	828	3	0.75068	1	XP_011069692.1	432	0	0	0	5	408.374
high-confidence	Haimp10039089m	asmbl_2375.pinkipe10_pasa7	1	1	1	0.5	2583	11	0.73506	1	Himp_00016398	1519	0	0	0	6	72.7464
high-confidence	Haimp10039085m	asmbl_2370.pinkipe10_pasa7,asmbl_2371.pinkipe10_pasa7	1	1	1	0.5	1068	3	0.718708	1	Himp_00000332	616	0	0	0	3	913.378
high-confidence	Haimp10039092m	asmbl_2378.pinkipe10_pasa7	1	1	1	0.5	1554	2	0.904014	1	Himp_00012215	912	0	0	0	5	589.048
high-confidence	Haimp10039091m	asmbl_2377.pinkipe10_pasa7	0.945707	0.974359	0.988722	0.5	792	3	0.896942	0.945707	19645758	300	0	0	0	5	4.57702
low-confidence	Haimp10038890m	asmbl_2374.pinkipe10_pasa3	0.996633	1	0.933649	0.3	594	1	0.838983	0.996633	Himp_00019877	330	0	0	0	0	1396.52
low-confidence	Haimp10038887m	asmbl_2373.pinkipe10_pasa3	1	0	0	0.5	126	2	0.304348	1	0	0	0	0	0	0	211.056
low-confidence	Haimp10038888m	noEST	0	1	0.971698	0.5	648	3	1	0	XP_012844774.1	252	0	0	0	2	0
low-confidence	Haimp10038889m	noEST	0	1	0.990138	0.5	768	1	1	0	XP_011084888.1	296	0	0	0	3	0
high-confidence	Haimp10039061m	asmbl_2507.pinkipe10_pasa3	1	1	0.989506	0.5	3825	3	0.839552	1	Himp_00005006	2206	0	0	0	4	87.0795
high-confidence	Haimp10039062m	noEST	0	1	0.864	0.5	576	3	1	0	26982780	88.5	0	0	0	3	0
high-confidence	Haimp10039200m	asmbl_2679.pinkipe10_pasa3,asmbl_3341.pinkipe10_pasa3	1	0.965174	1	0.5	639	7	0.577236	1	Himp_00023774	277	0	IPB002487,IPB002100	0	5	15.0016
high-confidence	Haimp10039198m	noEST	0	0.848515	0.9	0.5	390	6	1	0.871795	33130968	64.3	0	IPB002487	0	3	22.8641
low-confidence	Haimp10039199m	noEST	0	0.999243	0.748092	0.5	480	5	1	0.74375	24391285	132	0	IPB002100	0	4	5.53542
high-confidence	Haimp10038582m	asmbl_2016.pinkipe10_pasa3	1	1	1	0.5	924	2	0.81338	1	Himp_00012395	522	0	0	0	5	1710.04
low-confidence	Haimp10038580m	asmbl_2015.pinkipe10_pasa3	0.977247	1	0.966216	0.5	879	2	0.855891	0.977247	Himp_00006857	513	0.0011	0	0	2	464.22
high-confidence	Haimp10038581m	noEST	0	0.982906	0.929254	0.5	738	1	1	0	XP_011086053.1	218	0	0	0	2	5.54201
high-confidence	Haimp10038583m	noEST	0	1	0.915506	0.5	1665	15	1	0	XP_011086057.1	379	0	0	0	0	0
high-confidence	Haimp10038568m	asmbl_941.pinkipe10_pasa13,asmbl_2002.pinkipe10_pasa3	1	1	1	0.5	762	3	0.638726	1	Himp_00020603	475	0	0	0	3	326.337
high-confidence	Haimp10038571m	asmbl_2005.pinkipe10_pasa3	1	1	1	0.5	654	1	0.663959	1	Himp_00013252	374	0	0	0	0	38.0199
high-confidence	Haimp10038570m	asmbl_2004.pinkipe10_pasa3	1	1	1	0.5	540	1	0.441537	1	Himp_00009598	335	0	0	0	4	40.3704
high-confidence	Haimp10038569m	noEST	0	0.987952	0.893039	0.5	792	4	0.714157	0.660354	Himp_00010115	348	0	0	0	3	16.9912
high-confidence	Haimp10039162m	asmbl_2621.pinkipe10_pasa3	0.406551	1	0.989957	0.5	1038	4	1	0.970135	36137590	546	0	IPB002171,IPB001014	0	7	47.1195
high-confidence	Haimp10039157m	noEST	0	1	0.852228	0.2	1636	4	1	0	YP_004935665.1	916	0	IPB001280	0	5	59.165
high-confidence	Haimp10039158m	noEST	0	1	0.955665	0.5	312	1	1	0	YP_004935664.1	157	0	IPB001209	0	5	26.9968
high-confidence	Haimp10039161m	noEST	0	1	0.56	0.5	663	4	1	0	28928927	103	0	0	0	4	6.15988
high-confidence	Haimp10039159m	noEST	0	0.76378	0.624506	0.5	240	1	1	0	36156193	127	0	0	0	2	9.0375
high-confidence	Haimp10039156m	noEST	0	1	0.937931	0	212	1	1	0	26999000	53.4	0	IPB001280	0	4	70.184
high-confidence	Haimp10039160m	noEST	0	1	1	0.5	711	1	1	0	YP_004935655.1	384	0	IPB001865	0	4	2.68776
high-confidence	Haimp10038686m	asmbl_2155.pinkipe10_pasa3	1	1	1	0.5	636	6	0.557895	1	XP_012849225.1	351	0	0	0	5	509.338
high-confidence	Haimp10038757m	asmbl_2232.pinkipe10_pasa3	1	1	1	0.5	612	4	0.625128	1	30545437	315	0	0	0	5	259.572
high-confidence	Haimp10038758m	asmbl_2233.pinkipe10_pasa3	0.977124	1	1	0.5	1224	7	0.943716	0.977124	XP_012849357.1	287	0	0	0	2	133.522
high-confidence	Haimp10038754m	asmbl_2227.pinkipe10_pasa3,asmbl_2228.pinkipe10_pasa3	1	1	1	0.5	990	2	0.424893	1	Himp_00006672	583	0	0	0	3	17.0303
high-confidence	Haimp10038756m	asmbl_2231.pinkipe10_pasa3	1	1	1	0.5	1104	1	0.611634	1	XP_011096174.1	555	0	0	0	4	565.774
high-confidence	Haimp10038500m	asmbl_1942.pinkipe10_pasa3	0.952509	1	0.991848	0.5	1116	3	0.905109	0.952509	19655793	349	0	0	0	5	5.62276
high-confidence	Haimp10038499m	noEST	0	0.648472	0.567308	0.5	297	2	1	0	24398345	89.1	0	0	0	3	0
high-confidence	Haimp10038498m	noEST	0	0.857143	0.654867	0.5	459	1	1	0	27001362	146	0	0	0	3	0
high-confidence	Haimp10038361m	asmbl_1778.pinkipe10_pasa3,asmbl_1779.pinkipe10_pasa3	1	1	1	0.5	483	6	0.553899	1	Himp_00014723	284	0	0	0	0	173.122
high-confidence	Haimp10038358m	asmbl_2349.pinkipe10_pasa9,asmbl_1776.pinkipe10_pasa3	1	1	0.93857	0.5	2799	1	0.858852	1	XP_011077718.1	1308	0	0	0	7	5.24652
high-confidence	Haimp10038359m	noEST	0	0.893333	0.739726	0.2	290	1	1	0	30497549	46.9	0	0	0	1	2.13448
high-confidence	Haimp10039038m	asmbl_2493.pinkipe10_pasa3	1	1	1	0.5	1617	2	0.781915	1	Himp_00021697	923	0	0	0	6	77.0167
high-confidence	Haimp10039041m	noEST	0	1	0.950596	0.5	1707	4	1	0	XP_011094021.1	621	0	0	0	5	0
high-confidence	Haimp10039039m	noEST	0	0.881356	0.714286	0.5	752	3	1	0	Himp_00012146	92.2	0	0	0	0	0
high-confidence	Haimp10039037m	noEST	0	0.75	0.885932	0.3	1458	3	1	0	Himp_00019926	268	0	0	0	5	0
high-confidence	Haimp10039042m	noEST	0	0.911517	0.974628	0.5	1674	5	1	0	XP_011093900.1	649	0	0	0	5	0
high-confidence	Haimp10038743m	noEST	0	0.928994	0.9157	0.2	1810	4	1	0	30540256	504	0	IPB000858,IPB001480,IPB013695	0	7	0.623757
high-confidence	Haimp10039127m	asmbl_2589.pinkipe10_pasa3	1	0.926097	0.712743	0.5	1140	1	0.850746	1	32810892	320	0	IPB013695	0	5	83.0868
high-confidence	Haimp10039126m	noEST	0	0.741512	0.526829	0.5	213	2	1	0	36151104	80.1	0	IPB001135	0	3	0
high-confidence	Haimp10039128m	noEST	0	0.737864	0.844444	0.5	408	1	1	0	36151104	152	0	IPB001135	0	4	0
high-confidence	Haimp10039124m	noEST	0	1	0.901366	0.5	1014	3	0.597525	0.945759	Himp_00004679	526	0	0	0	4	53.6164
high-confidence	Haimp10038591m	asmbl_2027.pinkipe10_pasa4,asmbl_2024.pinkipe10_pasa3	1	1	0.992806	0.5	1047	7	0.828323	1	XP_012853985.1	391	0	0	0	2	83.2932
low-confidence	Haimp10038592m	noEST	0	1	0.805281	0.5	969	8	1	0	24406403	162	0	IPB001382	0	3	31.2054
high-confidence	Haimp10038813m	asmbl_2291.pinkipe10_pasa3	1	0.522222	0.688608	0.5	414	1	0.465169	1	XP_012828781.1	149	0	0	0	3	66.8309
high-confidence	Haimp10038895m	asmbl_2385.pinkipe10_pasa3	1	1	1	0.5	789	4	0.612578	1	Himp_00019995	455	0	0	0	1	441.901
high-confidence	Haimp10038715m	asmbl_2193.pinkipe10_pasa3,asmbl_2171.pinkipe10_pasa7	1	1	0.987854	0.5	1851	9	0.863742	1	XP_011086665.1	824	0	0	0	0	555.286
high-confidence	Haimp10038716m	noEST	0	1	0.987784	0.5	870	1	1	0	XP_011087100.1	242	0	0	0	4	0
high-confidence	Haimp10038717m	noEST	0	1	0.982639	0.5	879	1	1	0	XP_011087100.1	234	0	0	0	3	0
high-confidence	Haimp10038648m	asmbl_2084.pinkipe10_pasa3,asmbl_1662.pinkipe10_pasa1	1	1	1	0.5	654	5	0.661943	1	Himp_00016397	363	0	0	0	1	763.08
low-confidence	Haimp10038649m	asmbl_2085.pinkipe10_pasa3	1	1	1	0.5	558	2	0.705436	1	Himp_00001287	328	0	0	0	0	36.6237
high-confidence	Haimp10038294m	asmbl_1703.pinkipe10_pasa3	0.516908	0.854415	0.859259	0.2	1242	7	1	0.917069	XP_012846525.1	358	0	0	0	2	57.8333
high-confidence	Haimp10038297m	noEST	0	0.931839	0.975232	0.5	1896	13	1	1	27040214	744	0	0	0	7	5.27479
high-confidence	Haimp10038295m	noEST	0	0.502874	0.884956	0.5	1281	4	1	0	Himp_00010741	350	0	0	0	0	3.4395
high-confidence	Haimp10039053m	asmbl_2494.pinkipe10_pasa3	1	1	1	0.5	3684	1	0.819395	1	Himp_00019271	2102	0	0	0	9	38.2115
high-confidence	Haimp10038599m	asmbl_2285.pinkipe10_pasa7	0.619608	0	0	0.5	255	3	1	0.619608	0	0	0	0	0	0	2.66667
high-confidence	Haimp10038606m	asmbl_2292.pinkipe10_pasa7	1	1	1	0.5	1068	5	0.622015	1	Himp_00013988	644	0	0	0	0	66.1929
high-confidence	Haimp10038603m	noEST	0	0.593684	0.96875	0.5	747	3	1	0	Himp_00014760	282	0	0	0	0	0
low-confidence	Haimp10038605m	noEST	0	0.87757	0.971496	0.5	1236	7	1	0	Himp_00015445	531	0	0	1	0	0
low-confidence	Haimp10038843m	asmbl_2310.pinkipe10_pasa3,asmbl_2309.pinkipe10_pasa3,asmbl_2312.pinkipe10_pasa3,asmbl_2313.pinkipe10_pasa3,asmbl_2316.pinkipe10_pasa3,asmbl_2315.pinkipe10_pasa3,asmbl_2317.pinkipe10_pasa3,asmbl_2319.pinkipe10_pasa3	1	1	0.995854	0.5	3246	13	0.957805	1	Himp_00019660	1905	0	0	0	4	64.3127
low-confidence	Haimp10038845m	asmbl_2321.pinkipe10_pasa3	1	1	1	0.5	1032	1	0.900524	1	Himp_00013966	573	0	0	0	3	309.325
high-confidence	Haimp10038841m	asmbl_2311.pinkipe10_pasa3,asmbl_2312.pinkipe10_pasa3,asmbl_2313.pinkipe10_pasa3,asmbl_2314.pinkipe10_pasa3,asmbl_2316.pinkipe10_pasa3,asmbl_2315.pinkipe10_pasa3	1	0	0	0.5	171	1	1	1	0	0	0	0	0	0	42.8538
high-confidence	Haimp10038840m	asmbl_2306.pinkipe10_pasa3	1	1	0.958474	0.5	1284	6	0.801999	1	XP_012832818.1	748	0	0	0	5	1332.88
high-confidence	Haimp10038844m	noEST	0	1	1	0.5	609	4	0.594146	0	Himp_00015860	366	0	0	0	0	803.478
high-confidence	Haimp10038573m	asmbl_2006.pinkipe10_pasa3	1	1	1	0.5	1026	2	0.847934	1	Himp_00010123	621	0	0	0	0	70.1491
high-confidence	Haimp10038574m	asmbl_2007.pinkipe10_pasa3	1	1	1	0.5	1830	6	0.757137	1	XP_012834044.1	975	0	0	0	4	243.761
high-confidence	Haimp10038920m	asmbl_2407.pinkipe10_pasa3	1	1	1	0.5	1398	9	0.837126	1	Himp_00021521	834	0	0	0	5	36.1402
high-confidence	Haimp10038923m	noEST	0	0.844828	0.789116	0.2	204	1	1	0	26985020	44.1	0	0	0	0	0
high-confidence	Haimp10039226m	asmbl_2709.pinkipe10_pasa3	1	1	1	0.5	3069	27	0.838067	1	Himp_00017893	1764	0	0	0	7	167.183
high-confidence	Haimp10039222m	asmbl_2706.pinkipe10_pasa3	1	1	1	0.5	1164	9	0.719407	1	XP_012837986.1	656	0	0	0	6	1997.76
high-confidence	Haimp10039228m	asmbl_2711.pinkipe10_pasa3,asmbl_2712.pinkipe10_pasa3	1	1	1	0.5	2364	2	0.763813	1	Himp_00015210	1399	0	0	1	4	95.6603
high-confidence	Haimp10039231m	asmbl_2714.pinkipe10_pasa3	1	1	1	0.5	318	3	0.481818	1	XP_012837959.1	165	0	0	0	1	83.7862
high-confidence	Haimp10039230m	asmbl_2713.pinkipe10_pasa3	1	1	1	0.5	5133	9	0.874744	1	Himp_00019845	3046	0	0	0	6	83.1845
high-confidence	Haimp10039223m	asmbl_2707.pinkipe10_pasa3	1	1	1	0.5	1836	4	0.614664	1	Himp_00021938	1079	0	0	0	4	424.765
high-confidence	Haimp10039224m	noEST	0	1	0.993804	0.5	1206	7	0.936335	0.839138	Himp_00013435	703	0	0	0	3	102.324
high-confidence	Haimp10039225m	noEST	0	1	1	0.5	225	1	1	0	Himp_00008636	130	0	0	0	0	9.52444
low-confidence	Haimp10038618m	asmbl_2044.pinkipe10_pasa3	1	1	0.986355	0.5	1530	6	0.791516	1	33154070	433	0	IPB007223	0	5	447.269
high-confidence	Haimp10038617m	asmbl_2043.pinkipe10_pasa3	1	1	1	0.5	978	2	0.770686	1	Himp_00015563	568	0	0	0	3	58.9744
high-confidence	Haimp10038615m	asmbl_2041.pinkipe10_pasa3	1	1	1	0.5	1572	6	0.664132	1	Himp_00019468	924	0	0	0	4	114.999
high-confidence	Haimp10038619m	noEST	0	0.994845	0.975945	0.5	429	5	1	0	XP_011091962.1	193	0	0	0	3	0
high-confidence	Haimp10038620m	noEST	0	1	0.909091	0.3	238	2	1	0	27007913	50.8	0	0	0	1	0
high-confidence	Haimp10038282m	asmbl_1690.pinkipe10_pasa3	1	1	1	0.5	2481	7	0.902182	1	Himp_00023139	1462	0	IPB008266,IPB000858,IPB013210,IPB001480,IPB001195,IPB013695	0	9	43.2217
high-confidence	Haimp10038761m	asmbl_2237.pinkipe10_pasa3	1	0.927143	0.991597	0.5	180	2	0.410023	1	XP_012849518.1	67.7	0	0	0	1	131.767
high-confidence	Haimp10038760m	asmbl_2236.pinkipe10_pasa3	1	1	1	0.5	657	6	0.489933	1	30492899	319	0	0	0	5	1093.59
high-confidence	Haimp10038763m	noEST	0	0.997904	1	0.5	942	11	0.777228	0	Himp_00018144	544	0	0	0	5	12.4257
high-confidence	Haimp10038765m	noEST	0	1	1	0.5	942	11	0.694178	0	Himp_00018144	548	0	IPB007828	0	5	12.2972
high-confidence	Haimp10038762m	noEST	0	0.880597	0.943662	0.5	1017	1	1	0	24381535	288	0	0	0	1	3.7296
high-confidence	Haimp10038957m	asmbl_2456.pinkipe10_pasa3,asmbl_2457.pinkipe10_pasa3,asmbl_2458.pinkipe10_pasa3	0.933099	1	1	0.5	852	1	1	0.933099	Himp_00016261	502	0	0	0	4	126.215
high-confidence	Haimp10038956m	noEST	0	1	0.650376	0.5	528	2	1	0	XP_012850202.1	143	0	0	0	1	0.534091
high-confidence	Haimp10038955m	noEST	0	0.974359	0.967391	0.5	1140	1	1	0	XP_012850202.1	261	0	0	0	3	0
high-confidence	Haimp10038958m	noEST	0	1	0.918768	0.2	560	6	0.897436	0.871429	Himp_00021922	265	0	0	0	0	3.25536
high-confidence	Haimp10038954m	noEST	0	0.935435	0.896615	0.5	1491	3	1	0	XP_011087574.1	721	0	0	0	4	0
high-confidence	Haimp10038323m	asmbl_1735.pinkipe10_pasa3	1	1	0.998739	0.5	1191	7	0.679407	1	Himp_00017035	630	0	0	0	4	156.246
low-confidence	Haimp10038325m	asmbl_1742.pinkipe10_pasa3,asmbl_1744.pinkipe10_pasa3,asmbl_1744.pinkipe10_pasa3	0.993391	1	0.932103	0.5	2421	18	0.884545	0.993391	28949291	899	0	0	0	3	7.17596
high-confidence	Haimp10038327m	asmbl_1745.pinkipe10_pasa3	1	1	1	0.5	1812	5	0.858768	1	Himp_00001037	1055	0	0	0	6	58.8538
high-confidence	Haimp10038326m	noEST	0	1	0.833333	0.5	660	2	1	0	17836921	155	0	0	0	1	2.54242
high-confidence	Haimp10038322m	noEST	0	1	0.976608	0.5	510	1	0.386364	0	19659076	169	0	IPB001876	0	5	168.763
high-confidence	Haimp10038320m	noEST	0	0.804545	0.821622	0.3	485	1	1	0	XP_012855601.1	98.9	0	0	0	1	0.501031
high-confidence	Haimp10038321m	noEST	0	1	0.996283	0.5	1212	4	1	0	XP_012830810.1	462	0	0	0	5	0.132838
high-confidence	Haimp10039170m	asmbl_2383.pinkipe10_pasa7	1	1	1	0.5	996	4	0.841216	1	Himp_00010005	576	0	0	0	5	140.393
high-confidence	Haimp10038421m	asmbl_1869.pinkipe10_pasa3	0.617956	1	0.872314	0.5	1047	5	1	0.986628	Himp_00001401	601	0	0	0	6	193.552
high-confidence	Haimp10038420m	asmbl_650.pinkipe10_pasa6,asmbl_1867.pinkipe10_pasa3	1	1	0.965889	0.5	810	3	0.735695	1	Himp_00014593	460	0	0	0	4	185.053
high-confidence	Haimp10038419m	noEST	0	1	0.786325	0.5	522	1	1	0	27005468	64.3	0	0	0	0	1.14176
low-confidence	Haimp10039109m	asmbl_2568.pinkipe10_pasa3	1	0	0	0.5	252	1	0.381241	1	0	0	0	0	0	0	22.3333
high-confidence	Haimp10039110m	asmbl_2571.pinkipe10_pasa3	1	1	1	0.5	507	3	0.538217	1	Himp_00020256	283	0	0	0	0	80.2327
high-confidence	Haimp10039347m	asmbl_2814.pinkipe10_pasa3	1	1	0.996429	0.5	846	2	0.724315	1	26999963	212	0	0	0	3	458.232
low-confidence	Haimp10039349m	asmbl_2818.pinkipe10_pasa3	0.279714	0.998099	0.955801	0.5	1119	7	1	0.701519	XP_012852024.1	525	0.0008	0	0	5	0.647006
high-confidence	Haimp10039348m	asmbl_2817.pinkipe10_pasa3	0.9987	1	1	0.5	1539	8	0.909574	0.9987	Himp_00017909	901	0	0	0	7	40.2606
high-confidence	Haimp10039345m	noEST	0	0.649242	0.87574	0.5	249	2	1	0	27047787	85.7	0	0	0	1	6.21285
low-confidence	Haimp10038315m	asmbl_1725.pinkipe10_pasa3	0.819048	1	0.771186	0.5	315	3	0.621302	0.819048	19642857	76.4	0	0	0	1	186.429
high-confidence	Haimp10038313m	asmbl_2531.pinkipe10_pasa5,asmbl_1723.pinkipe10_pasa3	1	0.991794	1	0.5	1554	2	0.811065	1	Himp_00021283	846	0	0	0	1	50.3475
high-confidence	Haimp10038314m	asmbl_1724.pinkipe10_pasa3,asmbl_2932.pinkipe10_pasa13	1	1	1	0.5	1614	11	0.885354	1	XP_011084806.1	852	0	0	0	6	500.623
high-confidence	Haimp10038778m	asmbl_2251.pinkipe10_pasa3	1	1	1	0.5	390	4	0.517928	1	XP_012852833.1	210	0	0	0	2	1061.01
high-confidence	Haimp10038779m	noEST	0	1	0.990136	0.5	2430	8	1	0.720988	17824351	769	0	0	0	4	13.1802
high-confidence	Haimp10038369m	asmbl_1788.pinkipe10_pasa3,asmbl_1787.pinkipe10_pasa3	1	1	0.960656	0.5	921	2	0.665944	1	Himp_00022021	507	0	0	0	5	107.67
high-confidence	Haimp10038371m	noEST	0	1	0.972662	0.5	1071	1	1	0	Himp_00001141	165	0	0	0	0	0.280112
high-confidence	Haimp10038372m	noEST	0	0.606509	0.75	0.5	579	1	1	0	XP_012833678.1	73	0	0	0	0	0
high-confidence	Haimp10038370m	noEST	0	0.544037	0.535545	0.5	345	3	1	0	XP_011101998.1	78.4	0	0	0	0	0
high-confidence	Haimp10038534m	asmbl_1976.pinkipe10_pasa3	1	1	1	0.5	2424	16	0.849334	1	Himp_00001015	1420	0	0	0	5	57.6939
high-confidence	Haimp10038533m	asmbl_1973.pinkipe10_pasa3	1	0.946004	0.968208	0.5	1053	1	0.731758	1	33134893	238	0	0	0	4	69.8727
high-confidence	Haimp10038532m	asmbl_2889.pinkipe10_pasa3,asmbl_1972.pinkipe10_pasa3,asmbl_3736.pinkipe10_pasa1	1	0	0	0.5	192	1	0.364326	1	0	0	0	0	0	0	381.156
high-confidence	Haimp10038399m	asmbl_1821.pinkipe10_pasa3	0.593955	1	1	0.5	2283	18	0.890058	0.926851	32813906	879	0	IPB002365	0	7	4.47481
high-confidence	Haimp10038704m	asmbl_2184.pinkipe10_pasa3	1	0.41623	0.582524	0.5	276	2	0.786325	1	Himp_00013274	159	0	0	0	0	12.1304
high-confidence	Haimp10038703m	asmbl_2182.pinkipe10_pasa3	0.975124	0.667954	0.768328	0.5	402	2	0.957143	0.975124	36141368	174	0	0	0	4	4.54229
high-confidence	Haimp10038702m	noEST	0	0.896679	0.913907	0	840	2	1	0	Himp_00015167	394	0	0	0	0	0.55
low-confidence	Haimp10038828m	noEST	0	0.783439	0.576636	0.5	2181	7	1	0	24409855	167	0	0	4	1	0
high-confidence	Haimp10038829m	noEST	0	0.941586	0.68932	0.5	486	1	1	0	Himp_00024632	119	0	0	0	0	0
high-confidence	Haimp10038854m	asmbl_2332.pinkipe10_pasa3	0.56713	1	0.659489	0.5	1296	15	0.921764	0.998457	XP_012840427.1	393	0	0	0	7	68.8241
high-confidence	Haimp10039118m	asmbl_2575.pinkipe10_pasa3	1	1	1	0.5	870	4	0.703314	1	Himp_00017827	502	0	0	0	4	191.69
high-confidence	Haimp10039119m	asmbl_2576.pinkipe10_pasa3	1	1	1	0.5	1842	2	0.783496	1	Himp_00010496	1059	0	IPB001389,IPB000861,IPB000961	0	6	261.723
high-confidence	Haimp10039120m	asmbl_2582.pinkipe10_pasa3	1	0	0	0.5	243	2	0.761755	1	0	0	0	0	0	0	3.06173
high-confidence	Haimp10038492m	asmbl_2262.pinkipe10_pasa7,asmbl_2263.pinkipe10_pasa7	1	1	1	0.5	720	5	0.556845	1	XP_012832931.1	394	0	IPB012864	0	5	527.471
high-confidence	Haimp10038482m	asmbl_2251.pinkipe10_pasa7,asmbl_2250.pinkipe10_pasa7	1	1	0.997653	0.5	1278	10	0.815051	1	XP_011082986.1	729	0	0	0	5	89.162
low-confidence	Haimp10038472m	asmbl_2240.pinkipe10_pasa7	0.676173	1	0.961178	0.2	1087	1	1	0.676173	36156001	196	0	0	0	3	39.9218
high-confidence	Haimp10038474m	asmbl_2242.pinkipe10_pasa7	1	1	1	0.5	2022	1	0.870801	1	XP_012837546.1	900	0	0	0	6	19.2715
high-confidence	Haimp10038497m	asmbl_2271.pinkipe10_pasa7	1	1	0.991354	0.5	528	1	0.731302	1	XP_011083008.1	286	0	0	0	3	38.3561
high-confidence	Haimp10038496m	asmbl_2268.pinkipe10_pasa7	1	1	0.982353	0.5	2055	2	0.886923	1	36160487	845	0	0	0	2	97.218
high-confidence	Haimp10038477m	asmbl_2245.pinkipe10_pasa7	1	1	1	0.5	795	3	0.630952	1	Himp_00006613	489	0	0	0	3	122.726
high-confidence	Haimp10038489m	asmbl_2259.pinkipe10_pasa7,asmbl_2257.pinkipe10_pasa7	1	1	1	0.5	2592	7	0.86631	1	Himp_00000528	1451	0	0	0	3	156.108
low-confidence	Haimp10038473m	asmbl_2241.pinkipe10_pasa7	1	1	0.780347	0.5	408	2	0.304933	1	32804680	195	0	0	0	3	1023.6
high-confidence	Haimp10038480m	asmbl_2249.pinkipe10_pasa7	1	1	1	0.5	549	5	0.681988	1	Himp_00009766	317	0	0	0	5	1292.42
high-confidence	Haimp10038490m	asmbl_2261.pinkipe10_pasa7	1	1	1	0.5	1266	1	0.803299	1	Himp_00006005	751	0	0	0	5	923.332
high-confidence	Haimp10038478m	asmbl_2246.pinkipe10_pasa7	1	1	1	0.5	720	1	0.706575	1	Himp_00001535	415	0	0	0	0	242.064
high-confidence	Haimp10038486m	asmbl_2255.pinkipe10_pasa7	1	0.99841	0.998686	0.5	1146	12	0.704797	1	26991955	605	0	0	0	6	168.436
high-confidence	Haimp10038495m	asmbl_2267.pinkipe10_pasa7	1	1	0.950088	0.5	2685	16	0.931645	1	19664454	960	0	0	0	6	122.447
high-confidence	Haimp10038479m	asmbl_2248.pinkipe10_pasa7	0.964052	1	0.934783	0.5	918	8	0.902655	0.964052	32780862	333	0	0	0	5	1705.69
high-confidence	Haimp10038476m	asmbl_2244.pinkipe10_pasa7	1	1	1	0.5	657	2	0.661631	1	30502261	321	0	IPB003578,IPB001806,IPB003577,IPB002041	0	5	1412.49
high-confidence	Haimp10038487m	asmbl_2256.pinkipe10_pasa7	1	1	1	0.5	1146	6	0.722573	1	Himp_00017689	652	0	IPB013210,IPB002011,IPB013695	0	6	20.0524
high-confidence	Haimp10038493m	noEST	0	0.622222	0.938053	0.5	957	6	1	0	XP_011098464.1	328	0	0	0	4	0.962382
low-confidence	Haimp10038475m	noEST	0	1	0.993616	0.5	2571	4	1	1	XP_011082978.1	1446	0	0	0	7	107.769
high-confidence	Haimp10038494m	noEST	0	1	1	0.5	306	1	1	0	Himp_00024640	191	0	0	0	0	6.5
low-confidence	Haimp10038516m	noEST	0	0.777778	0.848276	0.5	441	4	1	0	19652895	136	0	0	0	3	0
high-confidence	Haimp10038431m	noEST	0	0.909091	0.658333	0.5	336	1	1	0	24409322	49.7	0	0	0	0	0
high-confidence	Haimp10038433m	noEST	0	1	0.901493	0.5	537	4	1	0	XP_012827322.1	161	0	IPB008264	0	3	0
high-confidence	Haimp10038432m	noEST	0	1	0.995935	0.5	744	1	1	0	XP_012827277.1	215	0	0	0	2	7.34005
high-confidence	Haimp10038430m	noEST	0	0.868809	0.646377	0.5	2010	4	1	0	XP_012839862.1	494	0	0	0	0	0
high-confidence	Haimp10038428m	noEST	0	0.869822	0.586667	0.5	321	1	1	0	36160573	58.1	0	0	0	0	0
high-confidence	Haimp10038669m	asmbl_2143.pinkipe10_pasa3,asmbl_1288.pinkipe10_pasa12	1	1	1	0.5	1251	2	0.823026	1	36131709	548	0	0	0	3	222.827
high-confidence	Haimp10039166m	asmbl_2633.pinkipe10_pasa3,asmbl_3278.pinkipe10_pasa5	1	1	1	0.5	1461	13	0.848432	1	XP_011079594.1	771	0	0	0	6	112.347
high-confidence	Haimp10039163m	asmbl_2627.pinkipe10_pasa3	1	1	1	0.5	393	3	0.49434	1	XP_012837472.1	199	0	0	0	3	239.799
high-confidence	Haimp10039164m	asmbl_2628.pinkipe10_pasa3	1	1	1	0.5	1593	10	0.679028	1	30479599	786	0	0	0	5	1116.42
high-confidence	Haimp10039167m	asmbl_2634.pinkipe10_pasa3	1	1	1	0.5	666	1	0.537097	1	Himp_00013703	373	0	0	0	1	47.1321
high-confidence	Haimp10039165m	noEST	0	1	1	0.5	1212	9	1	0.969472	Himp_00019438	706	0	0	0	4	217.789
high-confidence	Haimp10039217m	asmbl_2698.pinkipe10_pasa3	1	1	1	0.5	441	1	0.491091	1	XP_012839679.1	166	0	0	0	4	12.034
high-confidence	Haimp10039212m	asmbl_2693.pinkipe10_pasa3,asmbl_2313.pinkipe10_pasa9	1	1	1	0.5	1305	10	0.744863	1	XP_012840130.1	657	0	0	0	7	1203.5
high-confidence	Haimp10039214m	asmbl_2694.pinkipe10_pasa3	1	1	0.841328	0.5	474	4	0.50533	1	XP_011077887.1	180	0	IPB001813	0	4	216.517
high-confidence	Haimp10039218m	noEST	0	0.886131	0.965517	0.5	255	1	1	0	24398480	58.1	0	0	0	0	0
high-confidence	Haimp10039215m	noEST	0	1	1	0.5	1509	1	1	0	Himp_00015150	907	0	IPB002974,IPB002401,IPB002402,IPB002403	0	4	49.827
low-confidence	Haimp10039216m	noEST	0	0	0	0.5	279	4	0.617257	0.97491	0	0	0	0	0	0	5.39068
high-confidence	Haimp10039275m	asmbl_2781.pinkipe10_pasa3	1	1	1	0.5	876	2	0.674884	1	Himp_00013459	508	0	0	0	5	1866.73
high-confidence	Haimp10039150m	asmbl_2613.pinkipe10_pasa3	1	1	1	0.5	654	1	0.544093	1	Himp_00009725	368	0	0	0	3	114.697
high-confidence	Haimp10039148m	asmbl_2609.pinkipe10_pasa3	1	0	0	0.5	168	1	0.315789	1	0	0	0	0	0	0	125.792
high-confidence	Haimp10039147m	asmbl_2608.pinkipe10_pasa3	1	1	1	0.5	1872	10	0.852459	1	Himp_00020755	1084	0	0	0	5	223.712
high-confidence	Haimp10039149m	asmbl_1623.pinkipe10_pasa14,asmbl_2612.pinkipe10_pasa3	1	1	1	0.5	915	5	0.683346	1	XP_012844606.1	525	0	0	0	6	123.576
high-confidence	Haimp10039151m	asmbl_2614.pinkipe10_pasa3	1	1	1	0.5	561	1	0.533777	1	Himp_00006820	322	0	0	0	5	68.6881
high-confidence	Haimp10039145m	asmbl_2606.pinkipe10_pasa3	1	1	0.998617	0.5	1089	5	0.703034	1	XP_011101984.1	537	0	0	0	6	60.4178
high-confidence	Haimp10038640m	noEST	0	1	1	0.5	1098	1	1	0	Himp_00010138	621	0	0	0	2	11.6284
high-confidence	Haimp10039028m	noEST	0	0.774766	0.887574	0.5	765	4	1	0	24397121	48.9	0	0	0	0	0.256209
high-confidence	Haimp10038793m	asmbl_3065.pinkipe10_pasa9,asmbl_2265.pinkipe10_pasa3	1	1	0.99631	0.5	1227	10	0.850902	1	XP_012841375.1	555	0	0	0	2	325.203
high-confidence	Haimp10038790m	asmbl_2264.pinkipe10_pasa3,asmbl_3067.pinkipe10_pasa9	1	1	1	0.5	1083	5	0.728312	1	XP_011098592.1	554	0	0	0	6	35.313
high-confidence	Haimp10038788m	noEST	0	0.787302	0.816547	0.3	817	5	1	0	36145143	248	0	0	0	4	0
high-confidence	Haimp10038791m	noEST	0	1	0.980562	0.5	702	2	1	0	XP_011098593.1	271	0	0	0	3	0
low-confidence	Haimp10038787m	noEST	0	0.95302	0.802721	0.3	1114	2	1	0.489228	XP_011098591.1	549	0.0008	0	0	4	3.43088
high-confidence	Haimp10038792m	noEST	0	0.985507	0.9475	0.5	1182	1	1	0	36143349	157	0	IPB013187	0	4	0
high-confidence	Haimp10038794m	noEST	0	0.934513	0.827465	0.2	729	2	1	0	30562299	71.1	0	IPB013187	0	4	0
high-confidence	Haimp10038789m	noEST	0	1	0.869712	0.5	921	2	1	0	36145143	315	0	0	0	4	0
high-confidence	Haimp10038382m	asmbl_1799.pinkipe10_pasa3	1	1	0.998203	0.5	2505	7	0.901403	1	Himp_00024481	1178	0	IPB008266,IPB000858,IPB013210,IPB001480,IPB013695	0	8	23.7361
high-confidence	Haimp10038383m	asmbl_1800.pinkipe10_pasa3	1	1	0.998203	0.5	2505	7	0.915236	1	Himp_00024481	1252	0	IPB008266,IPB000858,IPB013210,IPB001480,IPB013695	0	8	231.185
high-confidence	Haimp10038471m	asmbl_1941.pinkipe10_pasa3,asmbl_1940.pinkipe10_pasa3	1	1	1	0.5	738	6	0.685874	1	XP_012836209.1	385	0	0	0	5	1085.33
high-confidence	Haimp10038504m	asmbl_1948.pinkipe10_pasa3	1	1	0.983152	0.5	1536	8	0.642947	1	XP_012835120.1	648	0	0	0	5	36.5111
high-confidence	Haimp10038505m	asmbl_1949.pinkipe10_pasa3	1	1	0.687831	0.2	391	2	0.721402	1	17818118	144	0	0	0	0	40.1739
high-confidence	Haimp10038503m	asmbl_1945.pinkipe10_pasa3	0.201569	1	0.896478	0.5	1275	7	0.939573	0.404706	XP_012844257.1	504	0	0	0	4	2.65804
high-confidence	Haimp10038387m	asmbl_1806.pinkipe10_pasa3	1	1	1	0.5	693	6	0.561588	1	Himp_00017024	396	0	0	0	6	1045.75
high-confidence	Haimp10038389m	asmbl_1808.pinkipe10_pasa3	1	1	1	0.5	351	1	0.337825	1	Himp_00014036	188	0	0	0	1	2665.76
high-confidence	Haimp10038390m	asmbl_1809.pinkipe10_pasa3,asmbl_1810.pinkipe10_pasa3	0.953052	1	0.998716	0.5	2343	5	0.949737	0.953052	Himp_00018250	1028	0	0	0	4	5.55271
high-confidence	Haimp10038386m	asmbl_1805.pinkipe10_pasa3	1	1	1	0.5	1194	11	0.745318	1	Himp_00013233	702	0	0	0	5	127.698
high-confidence	Haimp10038388m	asmbl_1807.pinkipe10_pasa3	1	1	1	0.5	1029	10	0.786697	1	Himp_00007758	610	0	0	0	6	219.94
high-confidence	Haimp10038391m	noEST	0	1	0.988056	0.5	1380	5	1	0	XP_011082218.1	623	0	0	0	5	0
high-confidence	Haimp10038774m	asmbl_2244.pinkipe10_pasa3,asmbl_2245.pinkipe10_pasa3	1	1	1	0.5	420	6	0.447284	1	XP_012831295.1	222	0	0	0	4	138.971
high-confidence	Haimp10038775m	asmbl_2247.pinkipe10_pasa3	1	1	1	0.5	1296	10	0.787842	1	XP_012831284.1	683	0	0	0	4	95.9792
high-confidence	Haimp10038776m	noEST	0	1	0.998131	0.5	804	3	1	0	36133684	235	0	IPB001005	0	5	26.3557
high-confidence	Haimp10038891m	asmbl_2376.pinkipe10_pasa3	1	0.582071	0.673443	0.5	804	7	0.740331	1	19639801	350	0	0	0	4	55.7351
high-confidence	Haimp10038893m	asmbl_2377.pinkipe10_pasa3	1	0.984742	0.920339	0.5	1632	5	0.751035	1	30479302	845	0	0	0	4	333.869
high-confidence	Haimp10038892m	noEST	0	1	0.994595	0.5	1398	3	1	0	XP_012841060.1	548	0	0	0	0	0
high-confidence	Haimp10038650m	noEST	0	0.892704	0.886463	0.5	747	2	1	0	27039248	197	0	IPB001929	0	3	0.681392
low-confidence	Haimp10038402m	asmbl_1828.pinkipe10_pasa3	1	1	1	0.5	1146	11	0.856502	1	Himp_00019728	659	0	0	0	7	185.756
high-confidence	Haimp10038405m	asmbl_1833.pinkipe10_pasa3	1	1	1	0.5	2460	18	0.749315	1	XP_012827859.1	1318	0	0	0	5	156.827
high-confidence	Haimp10038403m	asmbl_1832.pinkipe10_pasa3	1	1	1	0.5	726	2	0.531868	1	Himp_00011960	422	0	0	0	5	78.3581
low-confidence	Haimp10038407m	asmbl_1835.pinkipe10_pasa3	1	1	0.998951	0.5	1431	5	0.72419	1	XP_011089371.1	741	0	0	0	5	292.038
low-confidence	Haimp10038408m	noEST	0	1	1	0.5	207	1	1	0	Himp_00008395	124	0	0	0	0	5.22705
high-confidence	Haimp10038406m	noEST	0	1	1	0.5	513	1	1	0	Himp_00009705	298	0	0	0	0	6.58674
high-confidence	Haimp10038751m	asmbl_2226.pinkipe10_pasa3	1	1	0.93037	0.5	1059	3	0.739009	1	24408426	390	0	0	0	6	155.637
high-confidence	Haimp10038750m	asmbl_2224.pinkipe10_pasa3	1	1	1	0.5	765	4	0.657782	1	Himp_00019312	432	0	0	0	4	75.6693
high-confidence	Haimp10038748m	asmbl_2222.pinkipe10_pasa3	1	1	0.777126	0.5	798	10	0.791667	1	XP_011095906.1	405	0	0	0	5	133.093
high-confidence	Haimp10038746m	asmbl_2221.pinkipe10_pasa3	1	0.986979	0.937107	0.5	897	9	0.674436	1	17818021	408	0	0	0	5	364.245
high-confidence	Haimp10038747m	noEST	0	1	0.988686	0.5	1722	2	1	0	30497598	354	0	0	0	3	4.96632
high-confidence	Haimp10038752m	noEST	0	1	0.876984	0.5	831	3	1	0	27007145	213	0	IPB003957,IPB003958	0	3	0
low-confidence	Haimp10038749m	noEST	0	0.564516	0.553846	0.5	561	2	0.877934	0.811052	36157590	72.8	0	0	0	0	27.0285
high-confidence	Haimp10038753m	noEST	0	0.724613	0.951923	0.5	306	1	1	0	24400665	43.8	0	0	0	0	0
high-confidence	Haimp10038734m	asmbl_3053.pinkipe10_pasa0	1	1	1	0.5	834	6	0.755435	1	Himp_00018684	479	0	0	0	5	146.709
high-confidence	Haimp10038728m	asmbl_39.pinkipe10_pasa3,asmbl_3047.pinkipe10_pasa0	1	1	0.870192	0.5	1635	15	0.834609	1	XP_011076023.1	886	0	0	0	6	437.405
high-confidence	Haimp10038733m	asmbl_3052.pinkipe10_pasa0	1	1	1	0.5	924	3	0.787724	1	Himp_00011916	527	0	0	0	0	20.9156
high-confidence	Haimp10038735m	asmbl_3055.pinkipe10_pasa0	0.232348	0.783019	0.871073	0.3	1218	7	1	0.632184	XP_011084487.1	488	0	0	0	4	206.317
high-confidence	Haimp10038736m	asmbl_3057.pinkipe10_pasa0,asmbl_1135.pinkipe10_pasa6	1	0.992	0.936556	0.5	525	3	0.970425	1	24404751	155	0	0	0	3	3.26667
high-confidence	Haimp10038730m	asmbl_3048.pinkipe10_pasa0,asmbl_3051.pinkipe10_pasa0	1	0.238	0.40708	0.5	147	1	0.135609	1	24397724	71.4	0	0	0	2	15.4898
high-confidence	Haimp10039257m	noEST	0	0.995475	0.575707	0.5	1197	9	1	0.913116	17821242	290	0	0	0	3	12.3074
high-confidence	Haimp10039130m	asmbl_2591.pinkipe10_pasa3	0.8593	1	0.991007	0.5	1656	1	1	0.8593	XP_012828663.1	669	0	0	0	4	5.86051
high-confidence	Haimp10039129m	asmbl_2590.pinkipe10_pasa3	1	1	1	0.5	2463	5	0.786147	1	Himp_00020011	1413	0	0	0	5	314.446
high-confidence	Haimp10038907m	asmbl_2396.pinkipe10_pasa3	1	1	1	0.5	2691	9	0.838057	1	Himp_00019624	1525	0	0	0	2	315.048
high-confidence	Haimp10038909m	asmbl_2397.pinkipe10_pasa3	1	0.884521	0.890947	0.5	1302	1	0.687434	1	24429035	542	0	0	0	6	109.497
high-confidence	Haimp10038908m	noEST	0	1	0.983452	0.5	2583	9	1	0	XP_011096263.1	918	0	0	0	2	0.835463
low-confidence	Haimp10038911m	noEST	0	1	1	0.5	1773	1	1	0	Himp_00020439	1060	0	0	0	7	253.737
high-confidence	Haimp10038910m	noEST	0	0.909091	0.79096	0.5	291	1	1	0	Himp_00008286	120	0	0	0	0	1.23711
high-confidence	Haimp10039108m	asmbl_2567.pinkipe10_pasa3	0.627787	1	1	0.5	1749	2	0.859037	0.627787	Himp_00023705	977	0	0	0	5	3.32361
low-confidence	Haimp10038531m	asmbl_1971.pinkipe10_pasa3	0.948198	1	0.977547	0.5	888	3	0.958963	0.948198	Himp_00015589	511	0.0011	IPB001005	0	5	43.9155
high-confidence	Haimp10038529m	asmbl_1970.pinkipe10_pasa3,asmbl_1969.pinkipe10_pasa3	1	1	1	0.5	2388	23	0.849218	1	XP_011076588.1	1306	0	0	0	9	231.476
high-confidence	Haimp10038287m	asmbl_1696.pinkipe10_pasa3	1	1	1	0.5	861	3	0.772197	1	Himp_00021299	506	0	0	0	4	311.144
high-confidence	Haimp10038288m	asmbl_1699.pinkipe10_pasa3	1	1	0.980769	0.5	957	4	0.769293	1	XP_011092025.1	364	0	0	0	3	74.6917
low-confidence	Haimp10038290m	asmbl_1701.pinkipe10_pasa3	1	1	1	0.5	585	2	0.685815	1	Himp_00009653	337	0	0	0	0	70.7316
high-confidence	Haimp10038291m	noEST	0	0.934593	0.918103	0.5	642	4	1	0	Himp_00024632	319	0	0	0	0	0
high-confidence	Haimp10038292m	noEST	0	0.817308	0.936441	0.5	666	3	1	0	Himp_00024632	340	0	0	0	0	0
high-confidence	Haimp10038289m	noEST	0	1	0.985591	0.5	1050	3	1	0	XP_011092026.1	489	0	0	0	4	0
high-confidence	Haimp10038469m	asmbl_1939.pinkipe10_pasa3	1	1	0.999491	0.5	2952	21	0.833663	1	36131768	1557	0	0	0	7	59.2913
high-confidence	Haimp10038897m	asmbl_2312.pinkipe10_pasa7	1	1	1	0.5	987	2	0.552013	1	Himp_00017924	568	0	IPB003106,IPB000232	0	4	153.674
high-confidence	Haimp10038898m	asmbl_2313.pinkipe10_pasa7	1	1	0.987685	0.5	1206	2	0.636076	1	XP_011081010.1	476	0	0	0	3	259.909
high-confidence	Haimp10039022m	asmbl_2481.pinkipe10_pasa3,asmbl_174.pinkipe10_pasa13	1	1	1	0.5	726	3	0.632404	1	Himp_00015078	423	0	0	0	2	36.522
high-confidence	Haimp10039024m	asmbl_2483.pinkipe10_pasa3,asmbl_177.pinkipe10_pasa13	1	1	1	0.5	597	3	0.653888	1	Himp_00014576	347	0	0	0	0	43.3434
high-confidence	Haimp10039026m	asmbl_179.pinkipe10_pasa13,asmbl_2484.pinkipe10_pasa3	1	1	1	0.5	2385	5	0.70354	1	Himp_00019316	1440	0	0	0	0	44.3396
high-confidence	Haimp10039023m	asmbl_2482.pinkipe10_pasa3	1	1	1	0.5	3129	15	0.834845	1	Himp_00024335	1788	0	0	0	6	84.7488
high-confidence	Haimp10039027m	noEST	0	0.610526	0.567442	0.5	486	2	1	0	30493654	116	0	0	0	1	0
high-confidence	Haimp10039025m	noEST	0	1	0.940588	0.5	2448	1	1	0	XP_011093910.1	621	0	0	0	4	2.67116
high-confidence	Haimp10038721m	asmbl_2199.pinkipe10_pasa3	1	1	1	0.5	498	3	0.459834	1	XP_012833721.1	274	0	0	0	5	1150.67
high-confidence	Haimp10038727m	asmbl_2202.pinkipe10_pasa3	1	0.772727	0.783333	0.5	285	1	0.439137	1	17822189	170	0	0	0	3	460.853
high-confidence	Haimp10038722m	asmbl_2200.pinkipe10_pasa3	1	1	1	0.5	498	3	0.506612	1	XP_012833721.1	274	0	0	0	5	1740.25
high-confidence	Haimp10038726m	noEST	0	0.845896	0.878758	0.5	1422	2	1	0	Himp_00016945	774	0	0	0	5	5.71097
high-confidence	Haimp10038724m	noEST	0	1	1	0.5	1677	1	1	0	Himp_00016945	925	0	0	0	5	0.844365
high-confidence	Haimp10038725m	noEST	0	1	0.980465	0.5	1584	1	1	0	XP_012839156.1	699	0	0	0	5	3.73485
high-confidence	Haimp10038723m	noEST	0	0.992432	1	0.5	1677	1	1	0	Himp_00016945	918	0	0	0	5	1.23971
high-confidence	Haimp10038311m	noEST	0	0.67226	0.527363	0.5	249	1	1	0	19643657	60.1	0	0	0	0	0
high-confidence	Haimp10038312m	noEST	0	0.6604	0.769575	0.5	525	2	1	0	Himp_00022971	183	0	0	0	1	0
low-confidence	Haimp10038308m	noEST	0	0.856874	0.583748	0.5	858	8	1	0	24405014	58.4	0	0	0	1	0
high-confidence	Haimp10039264m	asmbl_2761.pinkipe10_pasa3	1	1	0.998007	0.5	2256	1	0.950695	1	XP_011069659.1	1011	0	0	0	5	24.8373
low-confidence	Haimp10039266m	asmbl_2767.pinkipe10_pasa3	1	0.95702	0.791411	0.3	777	8	0.788032	1	Himp_00003151	470	0	0	0	4	135.99
high-confidence	Haimp10039265m	noEST	0	0.537411	0.871032	0.5	1407	6	1	0	30491828	135	0	0	0	3	16.5828
high-confidence	Haimp10038962m	asmbl_300.pinkipe10_pasa8,asmbl_2463.pinkipe10_pasa3	1	1	1	0.5	1215	8	0.644904	1	Himp_00022434	709	0	IPB013210,IPB002011,IPB013695	0	6	484.99
high-confidence	Haimp10038960m	noEST	0	0.994819	0.773438	0.5	1260	11	0.917031	0.939683	Himp_00023089	666	0	0	0	5	564.875
high-confidence	Haimp10039240m	asmbl_2723.pinkipe10_pasa3,asmbl_2724.pinkipe10_pasa3,asmbl_2725.pinkipe10_pasa3,asmbl_3298.pinkipe10_pasa4	0.711319	1	0.980031	0.5	963	2	1	0.996885	Himp_00018255	538	0	IPB000631	0	1	11.7321
high-confidence	Haimp10039239m	asmbl_2721.pinkipe10_pasa3	1	1	1	0.5	1536	3	0.724187	1	XP_011083669.1	836	0	IPB007312,IPB008475	0	4	114.275
high-confidence	Haimp10039107m	asmbl_2565.pinkipe10_pasa3,asmbl_2566.pinkipe10_pasa3	0.0985507	0.562162	0.375465	0.5	345	4	1	0.817391	27040991	112	0	0	0	4	64.7536
high-confidence	Haimp10039104m	asmbl_2556.pinkipe10_pasa3	0.80791	0.908596	0.583607	0.5	354	3	1	0.80791	24379804	103	0	0	0	3	232.638
high-confidence	Haimp10039105m	noEST	0	0.975104	0.941414	0.5	1530	15	1	0.881046	XP_011069858.1	517	0	IPB001563	0	5	138.209
high-confidence	Haimp10039106m	noEST	0	1	0.820225	0.5	228	1	1	0	Himp_00020278	107	0	0	0	0	41.5658
high-confidence	Haimp10038381m	asmbl_1927.pinkipe10_pasa14,asmbl_1798.pinkipe10_pasa3	1	1	1	0.5	1725	6	0.796031	1	Himp_00004595	890	0	0	0	6	170.782
high-confidence	Haimp10038379m	asmbl_1794.pinkipe10_pasa3,asmbl_1796.pinkipe10_pasa3	1	0.967123	0.889201	0.5	1005	5	0.725108	1	Himp_00024306	523	0	IPB008266,IPB013210,IPB002011,IPB013695	0	5	53.8249
high-confidence	Haimp10038380m	asmbl_1794.pinkipe10_pasa3,asmbl_1795.pinkipe10_pasa3,asmbl_1796.pinkipe10_pasa3,asmbl_1797.pinkipe10_pasa3	1	0.732919	0.680912	0.5	723	1	1	1	Himp_00005164	365	0	IPB000858,IPB001480	0	2	26.8271
high-confidence	Haimp10038377m	noEST	0	0.733032	0.778761	0.5	270	2	1	0	Himp_00014857	123	0	0	0	0	0
high-confidence	Haimp10038378m	noEST	0	0.971264	0.961074	0.5	2244	9	1	0	24379281	419	0	IPB008266,IPB013210,IPB001480,IPB002011,IPB013695	0	7	0.732175
high-confidence	Haimp10039297m	asmbl_2787.pinkipe10_pasa3,asmbl_2786.pinkipe10_pasa3,asmbl_2785.pinkipe10_pasa3	1	1	1	0.5	1059	5	0.549844	1	Himp_00019460	605	0	0	0	5	54.61
high-confidence	Haimp10039299m	asmbl_2788.pinkipe10_pasa3	1	1	0.997033	0.5	1515	5	0.815393	1	XP_011083976.1	626	0	0	0	3	498.13
low-confidence	Haimp10039294m	asmbl_2508.pinkipe10_pasa5,asmbl_2783.pinkipe10_pasa3	1	1	1	0.5	672	5	0.64	1	XP_011083972.1	335	0	0	0	5	317.92
high-confidence	Haimp10039302m	asmbl_2791.pinkipe10_pasa3	1	1	0.853047	0.3	360	4	0.721443	1	XP_012839863.1	201	0	0	0	4	3489.78
high-confidence	Haimp10039301m	asmbl_2790.pinkipe10_pasa3	1	1	1	0.5	1080	2	0.746888	1	XP_011083977.1	542	0	0	0	4	596.668
high-confidence	Haimp10039256m	asmbl_2750.pinkipe10_pasa3	1	0.99654	0.896552	0.5	633	5	0.687296	1	27037491	289	0	0	0	5	315.036
high-confidence	Haimp10039254m	asmbl_2745.pinkipe10_pasa3	0.0564037	1	0.999363	0.5	2358	4	1	0.0564037	XP_011076635.1	1175	0	0	0	5	4.41179
high-confidence	Haimp10039251m	asmbl_2742.pinkipe10_pasa3	1	1	1	0.5	1005	9	0.606884	1	17838622	463	0	0	0	3	127.611
high-confidence	Haimp10039252m	asmbl_2743.pinkipe10_pasa3	1	1	1	0.5	234	3	0.411972	1	19669273	98.6	0	0	0	4	279.462
high-confidence	Haimp10039253m	asmbl_2744.pinkipe10_pasa3	1	1	1	0.5	378	2	0.626866	1	Himp_00013019	244	0	0	0	1	957.352
high-confidence	Haimp10039078m	asmbl_2526.pinkipe10_pasa3	0.702692	0.944775	0.986486	0.5	2415	3	0.888194	0.971843	26993845	850	0	IPB000858,IPB013210,IPB001480,IPB002011	0	8	21.9342
high-confidence	Haimp10038519m	asmbl_1955.pinkipe10_pasa3	1	1	1	0.5	567	3	0.372781	1	Himp_00017931	346	0	0	0	3	428.882
high-confidence	Haimp10038518m	asmbl_1953.pinkipe10_pasa3	1	1	1	0.5	555	1	0.817378	1	Himp_00011551	321	0	0	0	3	276.989
high-confidence	Haimp10038894m	asmbl_2378.pinkipe10_pasa3	1	0.836866	0.925398	0.2	1658	7	0.90305	1	XP_012839868.1	879	0	0	0	4	283.882
high-confidence	Haimp10039116m	asmbl_2380.pinkipe10_pasa7,asmbl_2452.pinkipe10_pasa11	1	1	1	0.5	936	5	0.791209	1	Himp_00006093	523	0	0	0	0	14.5192
high-confidence	Haimp10039112m	asmbl_2379.pinkipe10_pasa7	1	1	1	0.5	762	3	0.845727	1	30500444	276	0	0	0	5	60.4226
high-confidence	Haimp10039115m	noEST	0	1	0.795699	0.5	273	2	1	0	36143859	44.1	0	0	0	0	0
high-confidence	Haimp10039111m	noEST	0	0.911215	0.820027	0.5	1086	4	1	0	Himp_00005497	252	0	0	1	0	0
high-confidence	Haimp10039113m	noEST	0	0.917373	0.773067	0.5	492	2	1	0	26998892	86.6	0	0	1	0	0
high-confidence	Haimp10018469m	noEST	0	0.563438	0.598485	0.5	759	2	1	0.59025	Himp_00023026	413	0	0	0	2	16.4348
high-confidence	Haimp10018671m	noEST	0	1	0.63	0.5	261	1	1	0	Himp_00009110	53.9	0	0	0	0	0
high-confidence	Haimp10018803m	asmbl_879.pinkipe10_pasa11	0.327652	0.854545	0.934844	0.5	528	2	1	0.327652	Himp_00010640	235	0	0	0	4	1.54167
high-confidence	Haimp10018811m	asmbl_887.pinkipe10_pasa11	0.822153	1	0.942792	0.2	1282	8	1	0.822153	33134656	511	0	0	0	6	36.305
high-confidence	Haimp10018810m	asmbl_886.pinkipe10_pasa11	1	1	1	0.5	912	1	0.613728	1	30506035	429	0	0	0	5	69.9079
high-confidence	Haimp10018797m	asmbl_875.pinkipe10_pasa11,asmbl_874.pinkipe10_pasa11	0.894048	1	0.95288	0.5	840	1	1	0.894048	Himp_00001597	266	0	0	0	2	28.7131
low-confidence	Haimp10018808m	asmbl_885.pinkipe10_pasa11	0.740741	0.942382	0.960573	0.5	405	2	0.498155	0.990123	XP_011069652.1	162	0	0	0	1	106.462
high-confidence	Haimp10018807m	asmbl_882.pinkipe10_pasa11	1	1	0.998706	0.5	1164	11	0.761282	1	17819690	493	0	0	0	6	317.039
high-confidence	Haimp10018804m	asmbl_878.pinkipe10_pasa11,asmbl_806.pinkipe10_pasa14,asmbl_881.pinkipe10_pasa11,asmbl_808.pinkipe10_pasa14	0.575758	1	1	0.5	1221	7	1	0.99181	Himp_00011016	684	0	0	0	6	0.537265
low-confidence	Haimp10018798m	asmbl_876.pinkipe10_pasa11,asmbl_1590.pinkipe10_pasa10	1	1	0.982249	0.5	753	2	0.622829	1	Himp_00007815	345	0	IPB001005	0	5	38.6574
high-confidence	Haimp10018809m	noEST	0	0.981481	1	0.5	615	1	1	0	Himp_00009492	344	0	0	0	4	0.434146
high-confidence	Haimp10018799m	noEST	0	0.922515	0.981179	0.5	1176	7	1	0.844388	Himp_00011016	631	0	0	0	5	0.306122
high-confidence	Haimp10018802m	noEST	0	0.731884	0.711779	0.5	666	3	1	0	Himp_00010640	185	0	0	0	4	0
high-confidence	Haimp10018805m	noEST	0	1	0.991643	0.5	546	2	1	0	Himp_00010640	275	0	0	0	4	0.503663
high-confidence	Haimp10018800m	noEST	0	0.774545	0.890141	0.5	534	2	1	0	Himp_00010640	213	0	0	0	4	0
high-confidence	Haimp10018801m	noEST	0	0.980994	1	0.5	1221	7	1	0.986077	Himp_00011016	671	0	0	0	6	0.316953
high-confidence	Haimp10018758m	noEST	0	1	0.618644	0.5	222	2	1	1	24387292	94.4	0	0	0	3	42.3423
low-confidence	Haimp10018759m	noEST	0	0.696765	0.315	0.5	255	4	1	0.952941	33111354	76.7	0	0	0	4	291.651
high-confidence	Haimp10017983m	asmbl_4016.pinkipe10_pasa10	1	1	0.978723	0.5	1107	5	0.652328	1	Himp_00016003	654	0	IPB000961,IPB013210,IPB002011,IPB013695	0	6	259.17
high-confidence	Haimp10017993m	asmbl_4030.pinkipe10_pasa10	1	1	1	0.5	1128	8	0.668246	1	Himp_00017668	648	0	0	0	2	189.517
high-confidence	Haimp10017989m	asmbl_4022.pinkipe10_pasa10	1	1	0.994633	0.5	840	4	0.581315	1	Himp_00013818	417	0	0	0	6	34.7226
high-confidence	Haimp10017998m	asmbl_4037.pinkipe10_pasa10,asmbl_3762.pinkipe10_pasa8	1	1	1	0.5	2781	15	0.847607	1	XP_011094724.1	1439	0	0	0	7	193.029
high-confidence	Haimp10017994m	asmbl_4031.pinkipe10_pasa10	1	1	1	0.5	1227	2	0.82349	1	XP_012835986.1	636	0	0	0	5	699.002
high-confidence	Haimp10017987m	asmbl_4020.pinkipe10_pasa10,asmbl_4021.pinkipe10_pasa10	1	1	1	0.5	2118	8	0.743419	1	Himp_00017673	1220	0	0	0	5	1150.51
high-confidence	Haimp10017995m	asmbl_4033.pinkipe10_pasa10,asmbl_4034.pinkipe10_pasa10,asmbl_4035.pinkipe10_pasa10	0.933333	1	0.937138	0.5	3195	1	0.878713	0.933333	27020121	1226	0	IPB005580,IPB012562,IPB013957,IPB000629	0	7	129.046
high-confidence	Haimp10017990m	asmbl_4024.pinkipe10_pasa10	1	1	1	0.5	429	4	0.534247	1	XP_012831938.1	250	0	0	0	4	2020.5
high-confidence	Haimp10017997m	asmbl_4036.pinkipe10_pasa10	1	1	1	0.5	753	9	0.683924	1	XP_011094725.1	414	0	0	0	5	631.991
high-confidence	Haimp10017991m	asmbl_4026.pinkipe10_pasa10	1	1	1	0.5	2523	12	0.923837	1	Himp_00021429	1453	0	0	0	5	392.382
high-confidence	Haimp10017985m	asmbl_4018.pinkipe10_pasa10	1	1	1	0.5	1326	5	0.813996	1	Himp_00021594	765	0	0	0	3	1148.83
high-confidence	Haimp10017984m	noEST	0	1	1	0.5	333	1	1	0	Himp_00009178	206	0	0	0	0	33.6727
high-confidence	Haimp10018233m	noEST	0	0.721003	0.798387	0.5	351	1	1	0	27018951	43.2	0	0	0	0	0
high-confidence	Haimp10018704m	noEST	0	0.94525	0.779772	0.5	720	4	1	0	Himp_00008034	257	0	IPB004931	0	1	0
high-confidence	Haimp10018488m	asmbl_504.pinkipe10_pasa11	0.994048	1	0.913684	0.5	672	4	0.778679	0.994048	Himp_00006968	406	0	0	0	0	35.3363
high-confidence	Haimp10018484m	asmbl_499.pinkipe10_pasa11,asmbl_498.pinkipe10_pasa11,asmbl_501.pinkipe10_pasa11,asmbl_500.pinkipe10_pasa11	1	1	0.823691	0.5	900	3	1	1	Himp_00005117	520	0	0	0	3	31.2878
low-confidence	Haimp10018485m	asmbl_499.pinkipe10_pasa11	1	1	0.968421	0.5	2487	11	0.860554	1	Himp_00023595	1346	0	0	0	4	59.4238
high-confidence	Haimp10018477m	asmbl_491.pinkipe10_pasa11,asmbl_492.pinkipe10_pasa11	1	1	1	0.5	2352	5	0.800272	1	Himp_00023022	1323	0	0	0	4	297.138
high-confidence	Haimp10018476m	asmbl_490.pinkipe10_pasa11	1	1	1	0.5	693	3	0.644651	1	XP_011090241.1	359	0	0	0	0	115.315
high-confidence	Haimp10018482m	asmbl_496.pinkipe10_pasa11,asmbl_495.pinkipe10_pasa11	1	1	0.995	0.5	1812	1	0.67136	1	XP_012849903.1	725	0	0	0	2	1350.15
low-confidence	Haimp10018479m	asmbl_493.pinkipe10_pasa11,asmbl_1717.pinkipe10_pasa6	1	1	1	0.5	825	1	0.784967	1	Himp_00007859	486	0	0	0	3	45.9539
high-confidence	Haimp10018480m	noEST	0	1	0.999415	0.5	2565	4	1	0.951657	Himp_00012349	1445	0	0	0	7	8.67446
high-confidence	Haimp10018483m	noEST	0	1	0.97593	0.5	672	3	1	1	Himp_00011590	365	0	0	0	0	185.975
high-confidence	Haimp10018486m	noEST	0	0.999318	0.970622	0.5	3870	12	1	1	19638979	1317	0	IPB000674,IPB002888,IPB002346,IPB005107,IPB008274	0	11	52.0775
high-confidence	Haimp10018487m	noEST	0	1	1	0.5	300	1	1	0	Himp_00008990	186	0	0	0	0	5.42333
high-confidence	Haimp10017897m	asmbl_3880.pinkipe10_pasa10	1	1	0.999224	0.5	1938	4	0.811218	1	XP_011076378.1	721	0	IPB000095,IPB008266,IPB013695	0	5	88.773
low-confidence	Haimp10017901m	asmbl_3883.pinkipe10_pasa10	1	0.978723	0.632696	0.5	897	1	0.756962	1	XP_011076378.1	448	0	IPB008266,IPB013695	0	5	174.547
high-confidence	Haimp10017894m	asmbl_3867.pinkipe10_pasa10	1	1	0.992897	0.5	1899	4	0.896177	1	28935433	697	0	IPB008266,IPB013210,IPB013695	0	6	64.7873
high-confidence	Haimp10017902m	asmbl_3885.pinkipe10_pasa10	1	1	0.981707	0.5	2007	4	0.835206	1	XP_011076378.1	729	0	IPB008266,IPB013695	0	5	97.4175
low-confidence	Haimp10017895m	asmbl_3876.pinkipe10_pasa10	0.109253	1	0.825722	0.5	2691	5	0.796154	0.753252	24389606	578	0	IPB000961,IPB008266,IPB013695	0	5	144.193
high-confidence	Haimp10017890m	asmbl_3862.pinkipe10_pasa10,asmbl_3864.pinkipe10_pasa10	0.99358	1	1	0.5	2025	5	0.915875	0.99358	Himp_00024566	1054	0	IPB008266,IPB013695	0	6	133.257
high-confidence	Haimp10017900m	asmbl_3882.pinkipe10_pasa10	1	0	0	0.5	177	1	0.250708	1	0	0	0	0	0	0	17.3164
high-confidence	Haimp10017893m	asmbl_3866.pinkipe10_pasa10	0.82397	0	0	0.5	267	2	0.451777	0.82397	0	0	0	0	0	0	47.2622
high-confidence	Haimp10017896m	noEST	0	0.962963	0.99536	0.5	1296	7	1	0	Himp_00015445	656	0	0	1	0	0.795525
high-confidence	Haimp10017889m	noEST	0	0.915152	0.712871	0.5	438	2	1	0	Himp_00007024	151	0	0	0	0	0.385845
high-confidence	Haimp10017899m	noEST	0	0.981959	0.988067	0.5	1887	4	1	0.587705	19656886	460	0	IPB008266,IPB013695	0	5	5.70906
high-confidence	Haimp10017898m	noEST	0	0.748879	0.912	0.3	517	4	1	0	24388362	167	0	0	0	3	0.307544
high-confidence	Haimp10017892m	noEST	0	0.956019	0.980162	0.5	2076	6	1	0.796243	XP_011070774.1	685	0	IPB008266,IPB013695	0	6	94.7582
high-confidence	Haimp10017903m	noEST	0	0.610791	0.724796	0.5	492	4	1	0	24388362	102	0	0	0	3	0.599593
high-confidence	Haimp10017891m	noEST	0	0.856075	0.76087	0.2	631	2	1	1	Himp_00007024	127	0	0	0	0	37.9017
high-confidence	Haimp10018634m	asmbl_677.pinkipe10_pasa11	1	0	0	0.5	195	1	0.402062	1	0	0	0	0	0	0	381.026
high-confidence	Haimp10018636m	asmbl_2000.pinkipe10_pasa3	1	0	0	0.5	219	2	1	1	0	0	0	0	0	0	0
high-confidence	Haimp10018635m	asmbl_678.pinkipe10_pasa11	1	0	0	0.5	243	1	0.561201	1	0	0	0	0	0	0	216.58
high-confidence	Haimp10018632m	asmbl_675.pinkipe10_pasa11	1	0	0	0.5	225	1	0.357711	1	0	0	0	0	0	0	444.889
high-confidence	Haimp10018637m	asmbl_679.pinkipe10_pasa11	1	0	0	0.5	291	1	0.619149	1	0	0	0	0	0	0	550.763
high-confidence	Haimp10018633m	asmbl_676.pinkipe10_pasa11	1	1	0.782178	0.5	270	1	0.516252	1	36137857	42.9	0	0	0	0	66.5037
high-confidence	Haimp10018474m	noEST	0	0.795134	0.804688	0.5	444	2	1	0	Himp_00009198	62.1	0	0	0	0	0.472973
high-confidence	Haimp10018122m	asmbl_71.pinkipe10_pasa11	1	0.814596	0.936375	0.3	1236	8	0.957397	1	Himp_00015858	472	0	IPB011580,IPB001360	0	4	735.788
low-confidence	Haimp10018879m	asmbl_944.pinkipe10_pasa11,asmbl_1234.pinkipe10_pasa14	1	1	1	0.5	612	10	0.537313	1	XP_011092135.1	349	0	0	0	4	143.928
high-confidence	Haimp10018883m	asmbl_250.pinkipe10_pasa12,asmbl_948.pinkipe10_pasa11	1	1	1	0.5	1254	9	0.628571	1	Himp_00024353	724	0	0	0	2	27.9984
high-confidence	Haimp10018880m	asmbl_945.pinkipe10_pasa11	1	0.99793	1	0.5	1089	11	0.734322	1	XP_012836622.1	546	0	0	0	7	94.3058
low-confidence	Haimp10018873m	asmbl_1236.pinkipe10_pasa14	0.434728	0.860738	0.958904	0.5	1578	14	0.790581	1	32774087	448	0	0	0	6	62.3074
high-confidence	Haimp10018882m	asmbl_946.pinkipe10_pasa11,asmbl_947.pinkipe10_pasa11	0.941176	0.805861	0.536036	0.5	1071	3	0.782895	0.941176	XP_012831718.1	194	0	IPB012642	0	3	11.3473
high-confidence	Haimp10018871m	asmbl_938.pinkipe10_pasa11	1	1	0.997669	0.5	1293	14	0.828315	1	XP_012833813.1	689	0	0	0	4	2409.14
high-confidence	Haimp10018876m	asmbl_942.pinkipe10_pasa11,asmbl_943.pinkipe10_pasa11,asmbl_1235.pinkipe10_pasa14,asmbl_501.pinkipe10_pasa8	1	1	1	0.5	582	3	0.529572	1	XP_012834122.1	332	0	0	0	5	247.338
high-confidence	Haimp10018870m	asmbl_937.pinkipe10_pasa11,asmbl_2088.pinkipe10_pasa12	1	1	1	0.5	1065	2	0.86515	1	32813853	457	0	0	0	5	202.388
low-confidence	Haimp10018872m	asmbl_939.pinkipe10_pasa11	1	1	0.997669	0.5	1293	14	0.757026	1	XP_012833813.1	698	0	0	0	4	1650.94
high-confidence	Haimp10018869m	asmbl_936.pinkipe10_pasa11,asmbl_2089.pinkipe10_pasa12	1	1	1	0.5	1593	7	0.74335	1	Himp_00018000	920	0	0	0	6	22.2467
high-confidence	Haimp10018877m	noEST	0	1	0.930233	0.5	651	1	1	0	32820161	135	0	0	0	3	0
high-confidence	Haimp10018878m	noEST	0	1	0.991649	0.5	1428	2	1	0	30476461	531	0	0	0	5	1.40336
high-confidence	Haimp10018868m	noEST	0	0.950276	0.545604	0.5	1962	6	1	0	sp|Q9UF83|YM012_HUMAN	59.5	0	0	0	0	0.304281
high-confidence	Haimp10018351m	asmbl_348.pinkipe10_pasa11	1	1	0.880435	0.5	1128	6	0.496479	1	24426204	337	0	0	0	4	41.3502
high-confidence	Haimp10018357m	asmbl_2302.pinkipe10_pasa13,asmbl_354.pinkipe10_pasa11	1	0.987382	0.814645	0.5	537	2	0.656479	1	Himp_00011450	313	0	IPB001005	0	3	2.82868
high-confidence	Haimp10018352m	asmbl_349.pinkipe10_pasa11	1	1	1	0.5	804	1	0.773821	1	XP_011099414.1	437	0	0	0	5	71.5597
high-confidence	Haimp10018349m	asmbl_346.pinkipe10_pasa11	1	1	0.933798	0.5	408	2	0.466286	1	30549141	63.5	0	0	0	0	118.897
high-confidence	Haimp10018354m	asmbl_352.pinkipe10_pasa11	1	1	0.995252	0.5	1584	8	0.742964	1	30533429	741	0	0	0	6	7.11048
high-confidence	Haimp10018353m	asmbl_350.pinkipe10_pasa11	1	1	1	0.5	1839	15	0.76785	1	XP_011099415.1	937	0	0	0	7	56.8211
high-confidence	Haimp10018355m	asmbl_353.pinkipe10_pasa11	1	1	1	0.5	1782	13	0.739419	1	Himp_00019735	1031	0	0	0	4	73.0494
high-confidence	Haimp10018350m	asmbl_347.pinkipe10_pasa11	1	1	1	0.5	1731	4	0.836636	1	XP_011099411.1	837	0	0	0	4	54.5609
high-confidence	Haimp10018356m	noEST	0	1	1	0.5	2166	1	1	0	19662639	801	0	0	0	6	5.69668
high-confidence	Haimp10018055m	asmbl_2404.pinkipe10_pasa5,asmbl_4105.pinkipe10_pasa10	1	0.998723	1	0.5	1404	9	0.786114	1	Himp_00024095	782	0	0	0	6	120.989
high-confidence	Haimp10018066m	asmbl_4118.pinkipe10_pasa10	1	1	1	0.5	2652	13	0.800725	1	Himp_00017030	1554	0	0	0	7	310.754
high-confidence	Haimp10018060m	asmbl_4110.pinkipe10_pasa10	1	1	0.916936	0.5	1374	4	0.722018	1	XP_012857929.1	298	0	0	0	4	7.26201
high-confidence	Haimp10018063m	asmbl_4115.pinkipe10_pasa10,asmbl_4116.pinkipe10_pasa10	1	1	1	0.5	705	2	0.440075	1	Himp_00018228	450	0	0	0	4	297.115
high-confidence	Haimp10018058m	asmbl_4108.pinkipe10_pasa10,asmbl_2402.pinkipe10_pasa5	1	1	1	0.5	651	2	0.668378	1	XP_012857851.1	377	0	0	0	6	327.184
high-confidence	Haimp10018065m	asmbl_4117.pinkipe10_pasa10	1	1	1	0.5	804	4	0.676198	1	Himp_00014976	470	0	0	0	1	375.3
high-confidence	Haimp10018061m	asmbl_4111.pinkipe10_pasa10,asmbl_257.pinkipe10_pasa6	0.96131	1	1	0.5	672	3	0.849558	0.96131	Himp_00011411	397	0	0	0	3	34.5015
high-confidence	Haimp10018050m	asmbl_4097.pinkipe10_pasa10,asmbl_4098.pinkipe10_pasa10	0.930348	1	0.990937	0.5	1005	5	0.942777	0.930348	24408316	365	0	0	0	3	4.58607
high-confidence	Haimp10018062m	asmbl_4112.pinkipe10_pasa10,asmbl_255.pinkipe10_pasa6	1	0.0953947	0.255102	0.5	228	1	0.259386	1	XP_012847155.1	44.4	0	0	0	1	39.8553
high-confidence	Haimp10018053m	asmbl_4103.pinkipe10_pasa10	1	1	0.998981	0.5	1473	9	0.839795	1	XP_011096125.1	755	0	0	0	6	829.727
low-confidence	Haimp10018059m	asmbl_4109.pinkipe10_pasa10	1	1	0.990014	0.5	1065	11	0.713329	1	XP_012857931.1	551	0	0	0	4	120.489
high-confidence	Haimp10018051m	asmbl_4100.pinkipe10_pasa10	1	1	1	0.5	198	1	0.425806	1	28940114	83.5	0	0	0	0	1354.15
high-confidence	Haimp10018057m	asmbl_4107.pinkipe10_pasa10	1	1	0.637168	0.5	321	1	1	1	Himp_00007004	138	0	0	0	0	219.131
high-confidence	Haimp10018067m	asmbl_4119.pinkipe10_pasa10	1	1	1	0.5	3114	15	0.878668	1	XP_011081684.1	1705	0	0	0	5	15200.3
high-confidence	Haimp10018068m	asmbl_4120.pinkipe10_pasa10	1	1	0.98725	0.5	819	1	0.765421	1	XP_012847242.1	289	0	0	0	2	15.735
high-confidence	Haimp10018056m	asmbl_4106.pinkipe10_pasa10	1	1	0.993884	0.5	1977	6	0.870925	1	24393481	676	0	0	0	5	526.195
high-confidence	Haimp10018054m	asmbl_4104.pinkipe10_pasa10,asmbl_2406.pinkipe10_pasa5	1	1	0.997172	0.5	1599	11	0.75389	1	XP_011081701.1	861	0	0	0	6	160.468
high-confidence	Haimp10018052m	noEST	0	1	0.993289	0.5	891	4	0.445723	0	Himp_00000534	429	0	IPB008021,IPB012438	0	1	599.624
high-confidence	Haimp10017863m	asmbl_3834.pinkipe10_pasa10,asmbl_3835.pinkipe10_pasa10	1	1	1	0.5	3273	5	0.840092	1	Himp_00022926	1802	0	0	0	3	143.663
high-confidence	Haimp10017862m	asmbl_3832.pinkipe10_pasa10	1	1	1	0.5	447	1	0.458462	1	XP_011083510.1	238	0	0	0	4	17.1857
high-confidence	Haimp10018265m	asmbl_251.pinkipe10_pasa11	1	1	0.712329	0.5	393	4	0.575403	1	XP_011091621.1	205	0	0	0	1	207.125
high-confidence	Haimp10018260m	asmbl_243.pinkipe10_pasa11	1	1	0.990769	0.5	975	9	0.95122	1	24396970	345	0	0	0	1	40.6503
high-confidence	Haimp10018262m	asmbl_247.pinkipe10_pasa11,asmbl_2967.pinkipe10_pasa3	1	1	1	0.5	216	3	0.319527	1	XP_011091623.1	84.6	0	0	0	0	642.056
high-confidence	Haimp10018271m	asmbl_257.pinkipe10_pasa11	1	1	0.875264	0.5	1914	5	0.607234	1	32809543	412	0	0	0	4	57.687
high-confidence	Haimp10018263m	asmbl_249.pinkipe10_pasa11	1	1	1	0.5	1080	7	0.642857	1	Himp_00016259	615	0	0	0	2	38.9981
high-confidence	Haimp10018273m	asmbl_258.pinkipe10_pasa11,asmbl_259.pinkipe10_pasa11,asmbl_260.pinkipe10_pasa11	1	1	1	0.5	1413	7	0.728726	1	XP_012833137.1	683	0	0	0	0	292.223
low-confidence	Haimp10018266m	asmbl_252.pinkipe10_pasa11	1	0	0	0.5	159	1	0.200252	1	0	0	0	0	0	0	10.566
high-confidence	Haimp10018264m	asmbl_251.pinkipe10_pasa11	1	0.83908	0.622517	0.5	291	4	0.5	1	17818934	98.4	0	0	0	2	306.402
high-confidence	Haimp10018269m	asmbl_253.pinkipe10_pasa11,asmbl_3282.pinkipe10_pasa4	1	1	0.991163	0.5	2049	9	0.917189	1	Himp_00007148	1178	0	0	0	4	70.2079
high-confidence	Haimp10018261m	noEST	0	1	0.958869	0.5	1155	5	1	0	17837573	228	0	0	0	0	0
high-confidence	Haimp10018916m	asmbl_982.pinkipe10_pasa11,asmbl_983.pinkipe10_pasa11	1	1	1	0.5	4098	3	0.822066	1	Himp_00000672	2359	0	0	0	0	155.671
high-confidence	Haimp10018920m	asmbl_984.pinkipe10_pasa11	1	1	1	0.5	627	1	0.31055	1	Himp_00013434	363	0	0	0	4	139.753
high-confidence	Haimp10018919m	noEST	0	0.873397	0.664723	0.5	1044	3	1	0	Himp_00012146	105	0	0	0	0	0.287356
high-confidence	Haimp10018918m	noEST	0	0.922414	0.803774	0.5	792	3	1	0	32808893	46.6	0	0	1	0	0
high-confidence	Haimp10018578m	asmbl_1340.pinkipe10_pasa5,asmbl_608.pinkipe10_pasa11	1	1	1	0.5	540	7	0.629371	1	XP_012828560.1	269	0	0	0	3	34.3389
high-confidence	Haimp10018581m	asmbl_612.pinkipe10_pasa11	1	1	0.946335	0.5	4656	21	0.932319	1	26982564	1652	0	0	0	6	104.486
high-confidence	Haimp10018580m	asmbl_611.pinkipe10_pasa11	1	1	0.984127	0.5	1323	1	0.904306	1	33156828	392	0	0	0	5	69.8874
high-confidence	Haimp10018589m	asmbl_1658.pinkipe10_pasa13,asmbl_620.pinkipe10_pasa11	1	1	1	0.5	486	4	0.611321	1	XP_012846628.1	257	0	IPB006015	0	3	962.356
high-confidence	Haimp10018577m	asmbl_607.pinkipe10_pasa11	1	1	0.678984	0.5	1326	8	0.664662	1	XP_012827776.1	489	0	0	0	3	322.746
high-confidence	Haimp10018574m	asmbl_602.pinkipe10_pasa11	1	1	1	0.5	186	2	0.364706	1	XP_012840425.1	96.4	0	0	0	4	3014.24
high-confidence	Haimp10018582m	asmbl_616.pinkipe10_pasa11	1	1	1	0.5	540	3	0.625724	1	XP_011100776.1	254	0	0	0	0	315.559
high-confidence	Haimp10018579m	asmbl_610.pinkipe10_pasa11	1	1	1	0.5	345	4	0.375408	1	30487055	208	0	0	0	7	86.6841
high-confidence	Haimp10018573m	asmbl_601.pinkipe10_pasa11	1	1	1	0.5	582	3	0.62851	1	XP_012834122.1	321	0	0	0	5	523.739
low-confidence	Haimp10018571m	asmbl_598.pinkipe10_pasa11	0.882844	1	0.995106	0.5	2757	13	0.812795	0.999275	30494207	948	0	0	0	6	93.9434
high-confidence	Haimp10018586m	asmbl_618.pinkipe10_pasa11	1	1	0.961798	0.5	645	4	0.650858	1	26978738	233	0	0	0	4	317.364
high-confidence	Haimp10018576m	asmbl_605.pinkipe10_pasa11	0.901075	0.801205	0.637088	0.5	930	6	0.855566	0.901075	XP_011100786.1	400	0	0	0	4	47.486
high-confidence	Haimp10018587m	asmbl_619.pinkipe10_pasa11	1	1	1	0.5	1083	1	0.802222	1	Himp_00013131	641	0	0	0	3	107.012
high-confidence	Haimp10018583m	noEST	0	0.988189	1	0.5	453	1	1	0	Himp_00012262	251	0	0	0	2	13.2208
high-confidence	Haimp10018590m	noEST	0	0.901515	0.972909	0.5	1242	2	1	0	Himp_00014906	682	0	0	0	3	4.10709
high-confidence	Haimp10018588m	noEST	0	1	0.964912	0.5	876	1	1	0	XP_011071387.1	164	0	0	0	3	0
high-confidence	Haimp10018585m	noEST	0	1	0.932432	0.5	210	1	1	0	Himp_00008736	124	0	0	0	0	3.30476
high-confidence	Haimp10018575m	noEST	0	0.7	0.558025	0.5	444	2	1	1	32804538	42.7	0	0	0	1	18.6757
high-confidence	Haimp10018584m	noEST	0	1	0.978605	0.5	1581	1	1	0	XP_012846595.1	512	0	0	0	3	0
low-confidence	Haimp10017970m	asmbl_3979.pinkipe10_pasa10	1	1	1	0.5	2859	20	0.847613	1	Himp_00023492	1668	0	0	0	4	63.7321
high-confidence	Haimp10017969m	noEST	0	0.996499	0.640523	0.5	582	3	1	0	27005000	52.2	0	0	0	0	0
high-confidence	Haimp10018844m	asmbl_922.pinkipe10_pasa11	0.615226	1	0.635965	0.5	486	3	0.883636	0.615226	Himp_00009923	245	0	0	0	0	48.6276
high-confidence	Haimp10018775m	asmbl_842.pinkipe10_pasa11,asmbl_3489.pinkipe10_pasa5	1	1	0.999022	0.5	6144	10	0.924049	1	XP_011088506.1	2368	0	0	0	2	36.8608
high-confidence	Haimp10018773m	asmbl_840.pinkipe10_pasa11	0.964143	1	0.988142	0.3	753	8	0.723343	0.964143	17832371	400	0	0	0	6	2387.79
high-confidence	Haimp10018774m	asmbl_841.pinkipe10_pasa11	1	1	1	0.5	399	1	0.497506	1	Himp_00000012	249	0	0	0	0	47.6742
high-confidence	Haimp10018374m	asmbl_372.pinkipe10_pasa11	1	1	1	0.5	1347	9	0.819842	1	Himp_00017992	769	0	0	0	6	169.42
high-confidence	Haimp10018371m	asmbl_370.pinkipe10_pasa11	1	1	1	0.5	1425	19	0.803269	1	Himp_00015800	829	0	0	0	4	119.91
high-confidence	Haimp10018375m	asmbl_374.pinkipe10_pasa11	1	1	1	0.5	1791	2	0.841635	1	Himp_00022029	1091	0	0	0	4	134.564
high-confidence	Haimp10018377m	asmbl_376.pinkipe10_pasa11	1	1	1	0.5	1701	4	0.760733	1	XP_012844798.1	628	0	0	0	3	38.9083
high-confidence	Haimp10018376m	asmbl_375.pinkipe10_pasa11	1	1	1	0.5	564	1	0.801136	1	Himp_00011042	321	0	0	0	0	1175.62
high-confidence	Haimp10018373m	noEST	0	0.919626	0.898596	0.5	942	1	1	0	30474023	101	0	0	0	0	3.25053
high-confidence	Haimp10018495m	asmbl_520.pinkipe10_pasa11,asmbl_1139.pinkipe10_pasa6	0.996772	0.857143	0.812193	0.2	1239	10	0.76861	0.996772	36151579	557	0	IPB013210,IPB002011,IPB013695	0	7	150.944
high-confidence	Haimp10018496m	asmbl_521.pinkipe10_pasa11	1	1	0.998325	0.5	897	2	0.684733	1	Himp_00018765	548	0	0	0	1	53.9097
high-confidence	Haimp10018498m	asmbl_523.pinkipe10_pasa11	1	1	1	0.5	960	2	0.677488	1	XP_011100048.1	510	0	0	0	3	711.712
high-confidence	Haimp10018497m	asmbl_522.pinkipe10_pasa11	1	1	0.982456	0.5	345	2	0.574043	1	XP_012853348.1	130	0	0	0	0	9.2058
high-confidence	Haimp10018501m	asmbl_526.pinkipe10_pasa11	1	1	0.998099	0.5	1584	5	0.803245	1	19643744	726	0	0	0	5	1417.49
high-confidence	Haimp10018500m	asmbl_524.pinkipe10_pasa11	1	1	1	0.5	966	3	0.692473	1	Himp_00020161	531	0	0	0	0	369.268
high-confidence	Haimp10018499m	noEST	0	1	1	0.5	267	1	1	0	Himp_00008892	155	0	0	0	0	4.41199
high-confidence	Haimp10018358m	asmbl_356.pinkipe10_pasa11	1	1	1	0.5	1014	12	0.702703	1	30558664	547	0	0	0	5	755.122
high-confidence	Haimp10018360m	asmbl_358.pinkipe10_pasa11	1	1	1	0.5	510	1	0.575621	1	Himp_00009680	304	0	0	0	3	20.0549
high-confidence	Haimp10018365m	asmbl_362.pinkipe10_pasa11	1	1	1	0.5	1458	10	0.783029	1	XP_012843003.1	751	0	0	0	6	210.774
high-confidence	Haimp10018363m	asmbl_361.pinkipe10_pasa11,asmbl_169.pinkipe10_pasa5,asmbl_170.pinkipe10_pasa5	1	1	1	0.5	1323	9	0.718241	1	XP_011073817.1	717	0	0	0	4	178.701
high-confidence	Haimp10018361m	asmbl_359.pinkipe10_pasa11	1	1	0.997516	0.5	3015	2	0.915857	1	XP_011073820.1	1499	0	IPB008266,IPB013210,IPB013716	0	9	54.0551
low-confidence	Haimp10018364m	noEST	0	0.899123	0.757787	0.5	2448	5	1	0	Himp_00022970	976	0	0	3	1	0
low-confidence	Haimp10018362m	noEST	0	0.583871	0.643958	0.5	1293	2	0.88744	0.991493	17837784	310	0	0	0	8	14.6543
high-confidence	Haimp10018359m	noEST	0	0.861919	0.533958	0.5	531	3	1	0	Himp_00024632	138	0	0	0	0	0
high-confidence	Haimp10017921m	asmbl_3912.pinkipe10_pasa10	1	1	0.912977	0.5	900	4	0.786713	1	36150207	446	0	0	0	5	380.919
high-confidence	Haimp10017927m	asmbl_3918.pinkipe10_pasa10	1	1	1	0.5	1404	5	0.79637	1	Himp_00016362	861	0	0	0	4	27.9729
high-confidence	Haimp10017920m	asmbl_3911.pinkipe10_pasa10	1	1	0.99	0.5	1809	11	0.790647	1	XP_011070135.1	814	0	0	0	4	20.4196
high-confidence	Haimp10017917m	asmbl_3908.pinkipe10_pasa10	1	1	0.943284	0.5	477	1	0.606099	1	Himp_00009452	280	0	0	0	3	9.86164
low-confidence	Haimp10017916m	asmbl_3906.pinkipe10_pasa10,asmbl_3907.pinkipe10_pasa10	0.992791	1	0.699953	0.2	2913	6	0.870592	0.992791	Himp_00022829	1276	0	0	0	3	171.536
high-confidence	Haimp10017923m	asmbl_3916.pinkipe10_pasa10	1	1	0.995595	0.5	1020	3	0.737527	1	XP_011081287.1	506	0	0	0	3	651.908
high-confidence	Haimp10017929m	asmbl_3921.pinkipe10_pasa10	1	1	1	0.5	774	5	0.636513	1	XP_011070126.1	392	0	0	0	4	290.831
high-confidence	Haimp10017918m	asmbl_3908.pinkipe10_pasa10	0.0442118	1	0.990476	0.5	1719	9	1	0.0442118	Himp_00010490	805	0	0	0	3	0.0779523
high-confidence	Haimp10017922m	noEST	0	0.985944	0.969112	0.5	1512	4	1	0.240741	Himp_00024104	664	0	0	0	5	1.63426
low-confidence	Haimp10017926m	noEST	0	0	0	0.5	150	1	1	0	0	0	0	0	0	0	287.247
high-confidence	Haimp10017925m	noEST	0	1	1	0.5	348	1	1	0	Himp_00024727	215	0	0	0	0	1.83333
high-confidence	Haimp10017919m	noEST	0	1	0.996678	0.5	1815	1	1	0	24390592	632	0	0	0	4	4.23251
high-confidence	Haimp10017924m	noEST	0	1	0.991763	0.5	906	10	1	0	Himp_00001603	537	0	0	0	5	779.908
high-confidence	Haimp10018405m	asmbl_402.pinkipe10_pasa11	1	0	0	0.5	291	1	0.292757	1	0	0	0	0	0	0	8.31615
high-confidence	Haimp10018404m	asmbl_401.pinkipe10_pasa11	1	1	1	0.5	687	1	0.430721	1	XP_011097839.1	365	0	IPB001471	0	3	486.406
high-confidence	Haimp10018402m	noEST	0	0.972906	0.983838	0.5	1509	3	1	0.936382	33134960	454	0	0	0	5	4.67329
low-confidence	Haimp10018523m	noEST	0	0.896458	0.942675	0.3	1356	6	1	0	XP_011091088.1	482	0	IPB002401,IPB002403	0	5	0.746313
high-confidence	Haimp10018522m	noEST	0	0.997275	0.998983	0.5	1479	3	1	0.246112	XP_011091088.1	566	0	IPB002401,IPB002403	0	5	0.532792
high-confidence	Haimp10018764m	asmbl_824.pinkipe10_pasa11,asmbl_1829.pinkipe10_pasa1,asmbl_825.pinkipe10_pasa11	0.988735	1	0.954509	0.5	1953	5	0.892596	0.988735	Himp_00023309	521	0	0	0	2	5.88838
high-confidence	Haimp10018763m	asmbl_1830.pinkipe10_pasa1,asmbl_823.pinkipe10_pasa11	1	1	1	0.5	396	3	0.785714	1	XP_012856302.1	210	0	0	0	5	7.06566
high-confidence	Haimp10018323m	asmbl_3432.pinkipe10_pasa3,asmbl_3450.pinkipe10_pasa1,asmbl_3449.pinkipe10_pasa1	0.416667	0.984911	0.99894	0.5	1416	6	1	1	Himp_00002131	718	0	IPB001906	0	6	10.8475
high-confidence	Haimp10018560m	asmbl_585.pinkipe10_pasa11	0.114467	0.725	0.942771	0.5	1887	6	0.990551	0.114467	XP_011076365.1	551	0	IPB008266,IPB013210,IPB013695	0	5	3.41229
high-confidence	Haimp10018570m	asmbl_595.pinkipe10_pasa11,asmbl_596.pinkipe10_pasa11	0.218095	0.997155	0.999285	0.5	2100	3	1	0.218095	XP_011076515.1	776	0	IPB008266,IPB013210,IPB013695	0	5	2.75476
high-confidence	Haimp10018563m	asmbl_588.pinkipe10_pasa11	0.751884	1	0.968671	0.3	1725	3	1	0.751884	Himp_00007135	915	0	IPB000961,IPB008266,IPB013210,IPB013695	0	6	34.5768
high-confidence	Haimp10018566m	asmbl_592.pinkipe10_pasa11	0.104467	0.811404	0.804054	0.5	1455	6	1	0.104467	XP_011076515.1	456	0	IPB008266,IPB013210	0	5	1.33265
high-confidence	Haimp10018565m	asmbl_591.pinkipe10_pasa11	0.179534	0.815567	0.955986	0.5	1632	6	1	0.179534	Himp_00007770	590	0	IPB008266,IPB013210	0	6	2.69669
high-confidence	Haimp10018559m	noEST	0	0.777778	0.923077	0.5	1575	6	1	0.243175	Himp_00007135	661	0	IPB008266,IPB013210	0	6	3.78794
high-confidence	Haimp10018568m	noEST	0	0.930267	0.986689	0.5	1830	3	1	0	Himp_00007770	776	0	IPB000961,IPB008266,IPB013210	0	5	0.162295
high-confidence	Haimp10018567m	noEST	0	0.870536	0.734545	0.5	822	3	0.721686	0	Himp_00024528	305	0	0	0	2	4.30535
high-confidence	Haimp10018569m	noEST	0	0.552632	0.531073	0.5	879	5	1	0	Himp_00001075	242	0	0	0	6	0
high-confidence	Haimp10018561m	noEST	0	0.949367	0.965854	0.5	300	1	1	0	Himp_00011258	150	0	0	0	0	3.87333
high-confidence	Haimp10018694m	asmbl_734.pinkipe10_pasa11	1	1	1	0.5	156	3	0.258706	1	XP_012836463.1	99.5	0	0	0	4	963.551
high-confidence	Haimp10018695m	asmbl_2764.pinkipe10_pasa2,asmbl_736.pinkipe10_pasa11	1	1	1	0.5	3378	17	0.906359	1	Himp_00022523	1910	0	0	0	7	9.10805
high-confidence	Haimp10018700m	asmbl_743.pinkipe10_pasa11,asmbl_742.pinkipe10_pasa11	1	1	1	0.5	1020	7	0.474639	1	Himp_00007181	581	0	0	0	4	158.201
high-confidence	Haimp10018697m	asmbl_737.pinkipe10_pasa11	1	1	1	0.5	3297	2	0.789134	1	XP_011082828.1	1681	0	0	0	8	52.889
high-confidence	Haimp10018693m	asmbl_732.pinkipe10_pasa11	1	1	0.965209	0.5	3030	1	0.893015	1	XP_011088107.1	551	0	IPB011713,IPB000767	0	6	21.499
high-confidence	Haimp10018699m	asmbl_741.pinkipe10_pasa11	1	1	0.91866	0.5	2130	7	0.827827	1	Himp_00020220	1140	0	0	0	5	341.221
low-confidence	Haimp10018698m	asmbl_740.pinkipe10_pasa11	1	0	0	0.5	249	1	0.343923	1	0	0	0	0	0	0	14.3494
high-confidence	Haimp10018702m	asmbl_745.pinkipe10_pasa11	1	1	0.941558	0.5	873	8	0.639092	1	30524703	425	0	0	0	4	404.808
low-confidence	Haimp10018692m	noEST	0	1	0.673737	0.5	2088	17	0.763158	0.42864	27017704	781	0	IPB004179,IPB012961	0	6	42.0867
high-confidence	Haimp10018696m	noEST	0	1	0.993658	0.5	1413	1	1	0	19656059	513	0	0	0	5	1.52017
high-confidence	Haimp10018782m	asmbl_843.pinkipe10_pasa11	0.933333	0.84453	0.847571	0.5	810	6	0.783366	0.933333	17832720	440	0	IPB003338,IPB003960	0	4	444.162
high-confidence	Haimp10018783m	asmbl_844.pinkipe10_pasa11	0.97619	0.910072	0.871508	0.5	504	3	0.718973	0.97619	17832718	253	0	0	0	3	553.456
high-confidence	Haimp10017940m	asmbl_1424.pinkipe10_pasa9,asmbl_3931.pinkipe10_pasa10	1	0.623126	0.467049	0.5	534	2	0.369295	1	XP_012835655.1	231	0	0	0	2	16.7584
low-confidence	Haimp10017942m	asmbl_3933.pinkipe10_pasa10	1	1	1	0.5	831	4	0.742627	1	36137895	351	0	0	0	1	2606.69
high-confidence	Haimp10017946m	asmbl_3938.pinkipe10_pasa10	1	1	1	0.5	723	2	0.724449	1	Himp_00015550	405	0	0	0	6	1559.27
high-confidence	Haimp10017951m	asmbl_3948.pinkipe10_pasa10	1	1	1	0.5	612	1	0.397919	1	Himp_00015489	355	0	0	0	3	120.44
high-confidence	Haimp10017938m	asmbl_1428.pinkipe10_pasa9,asmbl_3930.pinkipe10_pasa10	1	1	1	0.5	1878	8	0.773158	1	Himp_00007015	1091	0	0	0	6	92.5288
high-confidence	Haimp10017948m	asmbl_3941.pinkipe10_pasa10	1	1	1	0.5	627	4	0.66	1	Himp_00007333	372	0	0	0	3	886.429
high-confidence	Haimp10017943m	asmbl_3935.pinkipe10_pasa10,asmbl_3936.pinkipe10_pasa10	1	1	0.978984	0.5	1752	1	0.841903	1	Himp_00008224	960	0	0	0	0	65.7603
high-confidence	Haimp10017945m	asmbl_3937.pinkipe10_pasa10	0.991257	1	1	0.5	915	4	0.773457	0.991257	Himp_00012544	536	0	0	0	0	142.019
high-confidence	Haimp10017953m	noEST	0	1	0.995356	0.5	1932	3	0.967936	0.595756	XP_011093004.1	922	0	0	0	6	4.37215
high-confidence	Haimp10017947m	noEST	0	1	0.990385	0.5	936	1	1	0	XP_012835620.1	429	0	0	0	5	0.459402
high-confidence	Haimp10017941m	noEST	0	1	1	0.5	1443	1	1	0	Himp_00016884	823	0	0	0	6	431.037
high-confidence	Haimp10017939m	noEST	0	1	1	0.5	360	1	1	0	XP_011093013.1	188	0	0	0	2	423.617
high-confidence	Haimp10017949m	noEST	0	1	0.998611	0.5	2166	7	1	1	33103765	344	0	0	0	4	8635.2
high-confidence	Haimp10018735m	asmbl_802.pinkipe10_pasa11,asmbl_800.pinkipe10_pasa11,asmbl_801.pinkipe10_pasa11	1	1	0.996183	0.5	792	2	0.583211	1	XP_012849406.1	381	0	0	0	3	24.428
high-confidence	Haimp10018732m	asmbl_799.pinkipe10_pasa11	1	1	1	0.5	444	2	0.652941	1	Himp_00000745	276	0	0	0	2	6.24099
high-confidence	Haimp10018741m	asmbl_1516.pinkipe10_pasa14,asmbl_809.pinkipe10_pasa11	1	1	1	0.5	771	2	0.720561	1	Himp_00013388	421	0	0	0	5	88.7925
high-confidence	Haimp10018739m	asmbl_803.pinkipe10_pasa11,asmbl_1519.pinkipe10_pasa14	1	1	1	0.5	1710	6	0.843611	1	Himp_00019190	980	0	0	0	3	197.57
high-confidence	Haimp10018734m	noEST	0	1	0.993464	0.2	1153	4	1	0	24426205	538	0	0	0	5	0
high-confidence	Haimp10018744m	noEST	0	1	0.9988	0.5	1254	1	1	0	32821059	288	0	0	0	1	157.844
high-confidence	Haimp10018740m	noEST	0	1	0.986523	0.5	1110	2	1	0.317117	36133940	436	0	0	0	3	1.7
high-confidence	Haimp10018742m	noEST	0	1	0.990291	0.5	1227	2	1	0	32821059	264	0	0	0	1	1.163
high-confidence	Haimp10018733m	noEST	0	1	0.989399	0.5	432	1	1	0	19655603	120	0	0	0	1	0
high-confidence	Haimp10018738m	noEST	0	1	0.878505	0.5	477	1	1	0	XP_011087038.1	169	0	0	0	3	0
high-confidence	Haimp10018743m	noEST	0	1	0.99759	0.5	1245	1	1	0	32821059	289	0	0	0	1	0
low-confidence	Haimp10018615m	asmbl_646.pinkipe10_pasa11	1	1	0.831206	0.5	903	6	0.665438	1	36141606	239	0	0	0	0	12.1196
high-confidence	Haimp10018620m	asmbl_651.pinkipe10_pasa11	1	1	1	0.5	858	4	0.693614	1	Himp_00014082	490	0	0	0	3	238.427
low-confidence	Haimp10018616m	asmbl_648.pinkipe10_pasa11	1	1	0.954779	0.5	8511	32	0.936922	1	19656464	2891	0	0	0	7	86.7963
high-confidence	Haimp10018618m	noEST	0	0.544304	0.916388	0.5	876	6	1	0	28933999	62.9	0	0	0	0	0
high-confidence	Haimp10018614m	noEST	0	0.565611	0.742081	0.5	879	4	1	0	XP_012828497.1	47.4	0	0	0	0	0.00455063
high-confidence	Haimp10018445m	asmbl_454.pinkipe10_pasa11,asmbl_3282.pinkipe10_pasa8	1	1	1	0.5	672	2	0.711111	1	Himp_00012022	413	0	0	0	0	14.869
high-confidence	Haimp10018435m	asmbl_442.pinkipe10_pasa11,asmbl_443.pinkipe10_pasa11	0.980084	1	1	0.5	954	1	0.583486	0.980084	XP_011085310.1	434	0	0	0	0	82.5346
high-confidence	Haimp10018440m	asmbl_450.pinkipe10_pasa11	1	1	1	0.5	1203	6	0.727328	1	Himp_00013165	700	0	0	0	5	235.327
high-confidence	Haimp10018441m	asmbl_451.pinkipe10_pasa11	1	1	1	0.5	1344	5	0.814545	1	Himp_00017012	776	0	0	0	1	103.57
high-confidence	Haimp10018450m	asmbl_457.pinkipe10_pasa11,asmbl_458.pinkipe10_pasa11,asmbl_3278.pinkipe10_pasa8	1	1	0.983571	0.5	1395	2	0.801724	1	Himp_00013462	764	0	0	0	3	14.7448
high-confidence	Haimp10018438m	asmbl_448.pinkipe10_pasa11,asmbl_94.pinkipe10_pasa12	1	1	1	0.5	372	2	0.436108	1	XP_012833942.1	186	0	0	0	5	134.315
high-confidence	Haimp10018436m	asmbl_447.pinkipe10_pasa11	1	0.926923	0.937685	0.5	477	5	0.6139	1	17828336	259	0	0	0	4	448.426
low-confidence	Haimp10018451m	asmbl_459.pinkipe10_pasa11	1	0.970037	1	0.5	597	2	0.83032	1	XP_011085472.1	259	0	0	0	4	12.2998
high-confidence	Haimp10018447m	asmbl_455.pinkipe10_pasa11	1	1	1	0.5	1197	1	0.673607	1	Himp_00006468	694	0	0	0	4	128.047
high-confidence	Haimp10018443m	asmbl_453.pinkipe10_pasa11,asmbl_3284.pinkipe10_pasa8	1	0.952756	0.898551	0.5	423	6	0.379713	1	Himp_00014006	135	0	0	0	4	183.243
high-confidence	Haimp10018439m	asmbl_449.pinkipe10_pasa11	1	1	1	0.5	549	1	0.637631	1	Himp_00000788	312	0	0	0	2	78.7942
high-confidence	Haimp10018444m	noEST	0	0.993506	1	0.5	252	1	1	0	Himp_00008775	153	0	0	0	0	4.72619
high-confidence	Haimp10018437m	noEST	0	1	1	0.5	423	6	1	0	XP_012844249.1	162	0	0	0	3	0
high-confidence	Haimp10018446m	noEST	0	1	1	0.5	1095	1	1	0	XP_011085431.1	526	0	0	0	4	1.56347
high-confidence	Haimp10018448m	noEST	0	0.899123	0.921801	0.5	1188	4	1	0	Himp_00013462	466	0	0	0	4	4.60101
high-confidence	Haimp10018449m	noEST	0	1	0.902256	0.5	855	2	1	0	Himp_00013797	382	0	0	0	0	2.43158
high-confidence	Haimp10018857m	asmbl_2257.pinkipe10_pasa0	1	1	0.989324	0.5	852	3	0.616498	1	26999963	222	0	0	0	3	121.365
high-confidence	Haimp10018851m	asmbl_2248.pinkipe10_pasa0	0.755624	1	1	0.5	1956	10	0.817043	1	Himp_00021958	1124	0	0	0	3	21.0133
high-confidence	Haimp10018853m	asmbl_2251.pinkipe10_pasa0,asmbl_2252.pinkipe10_pasa0,asmbl_2254.pinkipe10_pasa0,asmbl_2255.pinkipe10_pasa0	1	1	1	0.5	1290	1	0.596946	1	XP_011101007.1	572	0	0	0	3	568.843
high-confidence	Haimp10018856m	asmbl_2256.pinkipe10_pasa0	1	1	1	0.5	474	3	0.544828	1	XP_012842974.1	270	0	0	0	3	927.517
low-confidence	Haimp10018858m	noEST	0	0.995775	0.940146	0.5	1944	5	0.891334	1	27040279	446	0	0	0	4	158.13
high-confidence	Haimp10018035m	asmbl_4073.pinkipe10_pasa10	1	1	1	0.5	2361	14	0.892628	1	XP_011086292.1	1176	0	0	0	5	242.327
high-confidence	Haimp10018040m	asmbl_4082.pinkipe10_pasa10	1	0.88	0.925373	0.5	507	3	0.347023	1	36139014	154	0	0	0	2	25.4142
high-confidence	Haimp10018039m	asmbl_1638.pinkipe10_pasa11,asmbl_4080.pinkipe10_pasa10	1	1	1	0.5	1281	2	0.818008	1	Himp_00021412	722	0	0	0	5	146.621
high-confidence	Haimp10018038m	asmbl_4076.pinkipe10_pasa10,asmbl_1639.pinkipe10_pasa11	1	1	1	0.5	1539	5	0.716814	1	Himp_00022230	891	0	0	0	3	120.768
high-confidence	Haimp10018041m	asmbl_4083.pinkipe10_pasa10	1	0.997006	0.873823	0.2	697	10	0.677357	1	30486750	333	0	0	0	5	657.69
high-confidence	Haimp10018037m	noEST	0	1	1	0.5	702	8	0.72	0.723647	Himp_00022448	396	0	IPB001125	0	6	11.3889
high-confidence	Haimp10018036m	noEST	0	1	1	0.5	228	3	1	0	24380876	61.5	0	0	0	2	0
high-confidence	Haimp10018660m	asmbl_686.pinkipe10_pasa11	1	1	1	0.5	939	6	0.781198	1	XP_012851702.1	533	0	0	0	7	887.836
high-confidence	Haimp10018657m	asmbl_684.pinkipe10_pasa11,asmbl_1593.pinkipe10_pasa12	1	0.995495	0.972292	0.5	600	2	0.745342	1	XP_011083829.1	248	0	0	0	0	105.305
high-confidence	Haimp10018659m	asmbl_685.pinkipe10_pasa11	1	1	1	0.5	990	1	0.940171	1	Himp_00018521	593	0	0	0	5	110.648
high-confidence	Haimp10018662m	asmbl_689.pinkipe10_pasa11	1	1	1	0.5	1371	6	0.747546	1	Himp_00005743	830	0	0	0	4	186.211
high-confidence	Haimp10018661m	asmbl_687.pinkipe10_pasa11	1	1	0.997101	0.5	1041	6	0.778609	1	17837885	387	0	0	0	3	13.6888
low-confidence	Haimp10018663m	asmbl_690.pinkipe10_pasa11,asmbl_692.pinkipe10_pasa11	0.996503	0.908659	0.97094	0.5	858	8	0.616379	0.996503	Himp_00018030	309	0	0	0	3	360.671
high-confidence	Haimp10018668m	asmbl_696.pinkipe10_pasa11	1	1	0.997792	0.5	2046	18	0.8622	1	XP_012851680.1	1037	0	0	0	5	290.268
high-confidence	Haimp10018664m	asmbl_694.pinkipe10_pasa11	1	1	1	0.5	1725	11	0.756247	1	Himp_00016100	983	0	0	0	4	212.881
high-confidence	Haimp10018656m	asmbl_682.pinkipe10_pasa11,asmbl_683.pinkipe10_pasa11	1	1	0.95935	0.5	387	1	0.292517	1	28944907	124	0	0	0	0	63.2532
high-confidence	Haimp10018665m	asmbl_695.pinkipe10_pasa11	1	1	1	0.5	942	1	0.823427	1	Himp_00007549	539	0	IPB012442	0	1	12.3673
high-confidence	Haimp10018667m	noEST	0	1	0.995305	0.5	2547	1	1	0	XP_011083810.1	1260	0	IPB002885	0	5	3.59246
high-confidence	Haimp10018658m	noEST	0	1	1	0.5	372	1	1	0	Himp_00009039	221	0	0	0	0	2.56452
high-confidence	Haimp10018666m	noEST	0	1	0.749117	0.2	370	2	1	0	30485043	84.3	0	0	0	1	0
high-confidence	Haimp10018220m	asmbl_2182.pinkipe10_pasa0	1	1	1	0.5	768	4	1	1	Himp_00022558	448	0	0	0	4	64.8164
high-confidence	Haimp10018218m	asmbl_2181.pinkipe10_pasa0	1	1	1	0.5	1506	6	0.773101	1	Himp_00020308	868	0	0	0	4	125.497
high-confidence	Haimp10018219m	asmbl_2182.pinkipe10_pasa0	1	1	0.995058	0.5	918	2	0.73913	1	Himp_00022557	545	0	0	0	3	41.7658
high-confidence	Haimp10018315m	asmbl_314.pinkipe10_pasa11,asmbl_313.pinkipe10_pasa11	1	1	0.991274	0.5	2577	7	0.787351	1	32820682	868	0	0	0	3	60.664
high-confidence	Haimp10018309m	asmbl_294.pinkipe10_pasa11,asmbl_681.pinkipe10_pasa14	1	0.994413	1	0.5	585	3	0.685012	1	30490727	240	0	0	0	3	183.528
high-confidence	Haimp10018308m	asmbl_293.pinkipe10_pasa11	1	1	0.921466	0.5	270	2	0.469565	1	27024417	59	0	IPB006599	0	0	8.34074
high-confidence	Haimp10018313m	asmbl_298.pinkipe10_pasa11	1	1	1	0.5	4188	7	0.834263	1	Himp_00020556	2372	0	0	0	4	51.666
high-confidence	Haimp10018312m	asmbl_297.pinkipe10_pasa11	1	1	1	0.5	828	2	0.665595	1	Himp_00019605	480	0	0	0	7	967.953
low-confidence	Haimp10018310m	asmbl_680.pinkipe10_pasa14,asmbl_295.pinkipe10_pasa11	1	1	1	0.5	819	5	0.643868	1	XP_012846117.1	417	0	0	0	4	169.805
high-confidence	Haimp10018314m	asmbl_301.pinkipe10_pasa11	1	1	1	0.5	1422	19	0.755178	1	Himp_00018708	848	0	0	0	7	110.495
low-confidence	Haimp10018307m	asmbl_291.pinkipe10_pasa11,asmbl_682.pinkipe10_pasa14	1	1	1	0.5	933	5	0.798801	1	Himp_00021182	529	0	IPB013549	0	3	4508.19
high-confidence	Haimp10018311m	noEST	0	1	1	0.5	1140	7	0.83947	0	Himp_00017623	659	0	IPB002173	0	5	304.1
high-confidence	Haimp10018320m	noEST	0	1	1	0.5	774	4	0.73855	0	XP_011098695.1	418	0	IPB000308	0	5	1187.56
high-confidence	Haimp10018786m	asmbl_855.pinkipe10_pasa11	1	0	0	0.5	171	1	0.21375	1	0	0	0	0	0	0	18.9708
high-confidence	Haimp10018785m	asmbl_853.pinkipe10_pasa11	1	1	1	0.5	483	5	0.461759	1	XP_012853603.1	290	0	0	0	6	1043.81
high-confidence	Haimp10018784m	asmbl_851.pinkipe10_pasa11	1	0.995413	0.930769	0.5	366	4	0.562212	1	27030817	214	0	0	0	6	699.73
high-confidence	Haimp10018091m	noEST	0	1	0.982746	0.5	1974	7	1	0	XP_011081656.1	721	0	0	0	6	7.07497
high-confidence	Haimp10018243m	asmbl_221.pinkipe10_pasa11	1	1	1	0.5	753	1	0.67899	1	Himp_00006431	441	0	0	0	3	66.4236
high-confidence	Haimp10018242m	asmbl_218.pinkipe10_pasa11	1	1	0.990071	0.5	1059	1	0.780973	1	36148920	383	0	0	0	5	2337.83
high-confidence	Haimp10018241m	asmbl_216.pinkipe10_pasa11	1	1	1	0.5	1410	14	0.580008	1	XP_012848797.1	778	0	IPB006082,IPB000764	0	7	513.205
low-confidence	Haimp10018722m	asmbl_2231.pinkipe10_pasa0	1	1	1	0.5	1704	17	0.738622	1	Himp_00010501	965	0	0	0	2	171.842
high-confidence	Haimp10018720m	noEST	0	0.689535	0.652956	0.5	408	2	1	0	28944921	47.4	0	0	0	0	0
high-confidence	Haimp10018723m	noEST	0	0.847458	0.718447	0.5	564	1	1	0	26983810	62.6	0	0	0	2	0
high-confidence	Haimp10018184m	asmbl_167.pinkipe10_pasa11	1	1	1	0.5	2040	1	0.815674	1	XP_011086498.1	1122	0	0	0	6	340.884
high-confidence	Haimp10018192m	asmbl_177.pinkipe10_pasa11	1	1	1	0.5	318	4	0.553043	1	Himp_00009375	201	0	IPB003854	0	2	572.733
high-confidence	Haimp10018191m	asmbl_173.pinkipe10_pasa11,asmbl_174.pinkipe10_pasa11	1	1	0.995701	0.5	1746	8	0.812471	1	XP_011086492.1	799	0	0	0	6	61.3906
high-confidence	Haimp10018187m	asmbl_169.pinkipe10_pasa11	1	1	0.988439	0.5	528	3	0.619718	1	XP_012846586.1	234	0	0	0	0	32.3447
high-confidence	Haimp10018179m	asmbl_163.pinkipe10_pasa11	1	1	1	0.5	987	6	0.470897	1	Himp_00014393	574	0	0	0	6	240.762
high-confidence	Haimp10018186m	asmbl_168.pinkipe10_pasa11	0.282051	1	0.961098	0.5	663	3	1	0.282051	XP_011086496.1	173	0	0	0	1	0.678733
high-confidence	Haimp10018180m	asmbl_164.pinkipe10_pasa11	1	1	0.995192	0.5	1245	4	0.820158	1	XP_011086501.1	439	0	0	0	1	143.378
high-confidence	Haimp10018188m	asmbl_170.pinkipe10_pasa11,asmbl_171.pinkipe10_pasa11	0.291899	1	0.996269	0.5	1617	14	0.825421	0.974644	XP_012846568.1	744	0	0	0	10	92.8621
high-confidence	Haimp10018183m	noEST	0	1	1	0.5	231	1	1	0	Himp_00008596	143	0	0	0	0	3.47619
high-confidence	Haimp10018185m	noEST	0	1	1	0.5	273	1	1	0	Himp_00008699	159	0	0	0	0	5.95238
high-confidence	Haimp10018024m	asmbl_4063.pinkipe10_pasa10	1	1	1	0.5	1641	6	0.787806	1	Himp_00007962	957	0	0	0	4	477.777
high-confidence	Haimp10018026m	asmbl_4065.pinkipe10_pasa10	1	1	1	0.5	1467	1	0.850435	1	XP_012834285.1	790	0	IPB006115	0	7	282.007
high-confidence	Haimp10018028m	asmbl_4067.pinkipe10_pasa10,asmbl_2707.pinkipe10_pasa1	1	1	1	0.5	1869	2	0.755762	1	Himp_00020218	1079	0	0	0	8	14.6308
high-confidence	Haimp10018021m	asmbl_4059.pinkipe10_pasa10	0.530622	0.944828	0.916329	0.2	2041	3	1	0.530622	XP_012834287.1	981	0	0	0	4	2.23077
high-confidence	Haimp10018019m	asmbl_4057.pinkipe10_pasa10,asmbl_4058.pinkipe10_pasa10	1	1	0.998761	0.5	2424	3	0.837306	1	Himp_00024322	1340	0	0	0	4	75.8012
high-confidence	Haimp10018023m	asmbl_4060.pinkipe10_pasa10	1	1	1	0.5	1056	7	0.772495	1	Himp_00002288	610	0	0	0	2	120.485
high-confidence	Haimp10018027m	asmbl_4066.pinkipe10_pasa10	1	1	1	0.5	1029	12	0.686916	1	XP_012834284.1	523	0	0	0	6	94.7143
high-confidence	Haimp10018017m	asmbl_4056.pinkipe10_pasa10	1	1	1	0.5	573	1	0.710918	1	Himp_00011720	349	0	0	0	3	305.749
high-confidence	Haimp10018018m	noEST	0	1	0.98895	0.5	543	1	1	0	XP_011073507.1	269	0	0	0	3	2.46961
high-confidence	Haimp10018898m	asmbl_2036.pinkipe10_pasa11,asmbl_973.pinkipe10_pasa11	1	0.570922	0.495798	0.5	720	2	0.482251	1	24385542	305	0	0	0	4	25.4819
high-confidence	Haimp10018897m	asmbl_972.pinkipe10_pasa11	1	1	0.995671	0.5	699	2	0.742827	1	Himp_00015474	387	0	IPB008851,IPB000167	0	1	1438.59
high-confidence	Haimp10018893m	asmbl_968.pinkipe10_pasa11	1	1	1	0.5	2523	1	0.914462	1	Himp_00010544	1467	0	0	0	5	116.185
high-confidence	Haimp10018899m	asmbl_974.pinkipe10_pasa11	0.98527	0.834502	0.839039	0.2	1833	9	1	0.98527	Himp_00024171	993	0	0	0	5	172.286
high-confidence	Haimp10018895m	asmbl_969.pinkipe10_pasa11,asmbl_970.pinkipe10_pasa11	1	1	1	0.5	2733	22	0.839373	1	Himp_00016737	1609	0	0	0	7	1026.94
high-confidence	Haimp10018900m	noEST	0	1	0.867725	0.5	249	2	1	0	Himp_00009401	129	0	0	0	0	7.45382
high-confidence	Haimp10018325m	asmbl_325.pinkipe10_pasa11,asmbl_324.pinkipe10_pasa11	1	1	0.819838	0.5	1335	2	0.763293	1	26984904	275	0	0	0	4	38.4772
high-confidence	Haimp10018326m	asmbl_328.pinkipe10_pasa11	0.752688	0.979478	0.842105	0.5	186	2	0.93	0.752688	27001568	76.7	0	IPB000864	0	1	1.93548
high-confidence	Haimp10018237m	asmbl_210.pinkipe10_pasa11	1	1	0.894737	0.3	921	4	0.761787	1	32781604	448	0	0	0	6	1495.09
high-confidence	Haimp10018728m	noEST	0	0.971214	0.982043	0.5	2394	7	1	0	30552220	702	0	IPB000858,IPB003609,IPB013210,IPB001480,IPB013695	0	8	20.3592
high-confidence	Haimp10018282m	asmbl_269.pinkipe10_pasa11,asmbl_270.pinkipe10_pasa11	0.413136	0.829992	0.822535	0.5	1416	2	0.965894	0.413136	XP_012848336.1	344	0	IPB001881,IPB013695	0	6	7.09534
high-confidence	Haimp10018283m	noEST	0	0.767442	0.702842	0.5	411	2	1	0	Himp_00024632	177	0	0	0	0	0
low-confidence	Haimp10018284m	noEST	0	0.89418	0.937998	0.5	3255	10	1	0	XP_012837475.1	720	0	0	4	1	0
high-confidence	Haimp10018280m	noEST	0	0.916947	0.981494	0.5	2151	2	1	0	28935929	759	0	IPB013695	0	6	10.4654
low-confidence	Haimp10018792m	asmbl_859.pinkipe10_pasa11	1	1	0.917485	0.5	3009	7	0.836763	1	19658026	534	0	0	0	9	50.4835
high-confidence	Haimp10018794m	asmbl_867.pinkipe10_pasa11	0.9935	0.997041	0.9681	0.5	1077	4	0.938971	0.9935	27005642	372	0	0	0	4	5.07521
high-confidence	Haimp10018795m	asmbl_868.pinkipe10_pasa11,asmbl_869.pinkipe10_pasa11,asmbl_870.pinkipe10_pasa11	0.476789	1	0.97584	0.5	2865	5	1	0.476789	Himp_00024590	1266	0	0	0	10	23.57
high-confidence	Haimp10018793m	asmbl_866.pinkipe10_pasa11	1	0.033807	0.0765456	0.5	147	2	0.501706	1	27008913	45.2	0	0	0	1	5.95238
high-confidence	Haimp10018796m	noEST	0	0.730375	0.749175	0.5	732	4	0.806167	0.678962	27005642	217	0	0	0	3	3.81284
low-confidence	Haimp10018275m	noEST	0	0.861842	0.703125	0.3	819	1	1	0	Himp_00006476	421	0	0	0	3	1.78266
high-confidence	Haimp10018276m	noEST	0	0.913907	0.984678	0.5	1452	2	1	0	Himp_00006476	721	0	IPB002401,IPB002403,IPB008386	0	4	0.842975
high-confidence	Haimp10018277m	noEST	0	0.953405	0.97955	0.5	1446	2	1	1	sp|Q9FVS9|C96AF_ARATH	386	0	IPB002401,IPB002403	0	4	33.2842
high-confidence	Haimp10018278m	noEST	0	0.884073	0.761905	0.5	348	1	1	0	27049555	87.7	0	0	0	0	0
high-confidence	Haimp10018370m	asmbl_366.pinkipe10_pasa11,asmbl_367.pinkipe10_pasa11	1	1	1	0.5	537	1	0.421507	1	Himp_00001313	332	0	0	0	0	76.6555
high-confidence	Haimp10018368m	asmbl_365.pinkipe10_pasa11	1	1	0.997167	0.5	6339	10	0.904409	1	XP_011086553.1	2852	0	0	0	6	50.1068
high-confidence	Haimp10018367m	asmbl_364.pinkipe10_pasa11,asmbl_225.pinkipe10_pasa5	1	1	1	0.5	1266	2	0.799242	1	Himp_00015426	726	0	0	0	5	137.562
high-confidence	Haimp10018369m	asmbl_366.pinkipe10_pasa11	1	1	1	0.5	2301	6	0.719512	1	Himp_00021953	1321	0	0	0	6	491.195
high-confidence	Haimp10018366m	asmbl_363.pinkipe10_pasa11	1	1	0.88042	0.5	1209	7	0.59498	1	32810329	364	0	IPB013210,IPB013695	0	4	17.7949
high-confidence	Haimp10018099m	asmbl_44.pinkipe10_pasa11	1	0.98374	0.725664	0.3	267	2	0.49262	1	24383979	107	0	0	0	3	472.906
high-confidence	Haimp10018096m	asmbl_40.pinkipe10_pasa11	1	0.900943	0.739946	0.5	582	3	0.815126	1	17832844	208	0	0	0	2	1028.6
high-confidence	Haimp10018094m	asmbl_37.pinkipe10_pasa11	1	1	1	0.5	753	6	0.686418	1	Himp_00022942	464	0	0	0	3	182.321
high-confidence	Haimp10018098m	asmbl_42.pinkipe10_pasa11,asmbl_43.pinkipe10_pasa11	1	1	0.9043	0.5	981	1	0.424859	1	Himp_00007757	576	0	0	0	0	107.534
low-confidence	Haimp10018095m	asmbl_38.pinkipe10_pasa11	0.736842	0.914667	0.953878	0.5	1425	11	0.976696	1	28920452	686	0	0	0	6	86.1761
high-confidence	Haimp10018097m	asmbl_41.pinkipe10_pasa11	1	1	1	0.5	429	2	0.542351	1	XP_012857925.1	255	0	0	0	4	1921.01
high-confidence	Haimp10018000m	asmbl_4039.pinkipe10_pasa10	1	0.494033	0.427807	0.5	366	2	0.637631	1	30524860	140	0	0	0	2	165.276
high-confidence	Haimp10017999m	asmbl_4038.pinkipe10_pasa10	0.995982	1	0.980803	0.2	1742	10	0.960838	0.995982	24428519	831	0	0	0	4	41.8381
high-confidence	Haimp10018001m	asmbl_4040.pinkipe10_pasa10	1	1	1	0.5	810	6	0.587382	1	Himp_00011410	473	0	0	0	3	46.3716
high-confidence	Haimp10018198m	asmbl_182.pinkipe10_pasa11	1	1	1	0.5	636	3	0.618677	1	Himp_00018796	380	0	IPB003657	0	3	58.7689
high-confidence	Haimp10018195m	asmbl_179.pinkipe10_pasa11	1	1	1	0.5	621	3	0.648903	1	Himp_00007999	363	0	0	0	0	517.61
high-confidence	Haimp10018203m	asmbl_184.pinkipe10_pasa11,asmbl_666.pinkipe10_pasa14	1	1	0.96477	0.5	576	3	0.771084	1	XP_012845325.1	245	0	0	0	5	2073.1
high-confidence	Haimp10018206m	asmbl_669.pinkipe10_pasa14,asmbl_186.pinkipe10_pasa11,asmbl_475.pinkipe10_pasa6	1	1	1	0.5	648	3	0.56942	1	Himp_00016600	365	0	0	0	2	294.952
high-confidence	Haimp10018196m	asmbl_2495.pinkipe10_pasa13,asmbl_180.pinkipe10_pasa11	1	1	1	0.5	981	5	0.489277	1	Himp_00023143	557	0	0	0	4	1144.19
high-confidence	Haimp10018194m	asmbl_178.pinkipe10_pasa11	1	1	0.979592	0.5	222	2	0.20237	1	24383953	102	0	0	0	2	14.7027
high-confidence	Haimp10018205m	asmbl_185.pinkipe10_pasa11	0.842508	0.994845	0.997701	0.5	654	8	0.78043	1	XP_012853345.1	323	0	0	0	5	7.89144
high-confidence	Haimp10018200m	noEST	0	0.994413	0.996016	0.5	1503	2	1	0	XP_011100910.1	583	0	0	0	5	0
high-confidence	Haimp10018199m	noEST	0	1	0.996016	0.5	1503	2	1	0	XP_011100910.1	596	0	0	0	5	0.0798403
high-confidence	Haimp10018197m	noEST	0	1	0.992456	0.5	3555	2	1	0.974965	Himp_00005925	2017	0	0	0	10	178.621
high-confidence	Haimp10018202m	noEST	0	1	0.986171	0.5	3192	27	1	0.963972	XP_012853486.1	1465	0	IPB013562	0	9	83.1435
high-confidence	Haimp10018204m	noEST	0	1	1	0.5	2142	1	1	0	XP_011100907.1	1057	0	IPB002885	0	4	1.46732
high-confidence	Haimp10018201m	noEST	0	1	0.959184	0.5	1431	2	1	0	XP_011100910.1	583	0	0	0	5	0
high-confidence	Haimp10018256m	asmbl_237.pinkipe10_pasa11	1	1	1	0.5	210	3	0.472973	1	XP_012839079.1	123	0	0	0	4	642.176
high-confidence	Haimp10018254m	asmbl_232.pinkipe10_pasa11,asmbl_2961.pinkipe10_pasa3	1	1	1	0.5	996	8	0.786109	1	XP_011073846.1	525	0	0	0	6	1391.44
high-confidence	Haimp10018255m	asmbl_2962.pinkipe10_pasa3,asmbl_233.pinkipe10_pasa11	1	1	0.929577	0.5	696	5	0.620874	1	XP_011091630.1	370	0	0	0	3	55.6695
high-confidence	Haimp10018258m	asmbl_238.pinkipe10_pasa11	1	1	0.625	0.5	303	2	0.31334	1	Himp_00000315	105	0	0	0	0	44.7162
high-confidence	Haimp10018253m	asmbl_230.pinkipe10_pasa11	1	1	0.943894	0.5	1344	9	0.924347	1	27015823	462	0	0	0	7	173.67
high-confidence	Haimp10018257m	noEST	0	0.991597	0.679487	0.5	324	3	1	0	XP_011100638.1	119	0	0	0	0	0
high-confidence	Haimp10017981m	asmbl_4003.pinkipe10_pasa10	1	0.894231	0.818499	0.5	1479	7	0.581597	1	Himp_00024498	550	0	0	0	6	157.285
high-confidence	Haimp10017971m	asmbl_3985.pinkipe10_pasa10,asmbl_1557.pinkipe10_pasa11	1	1	1	0.5	615	4	0.635988	1	XP_011097952.1	333	0	0	0	5	910.369
high-confidence	Haimp10017976m	asmbl_3998.pinkipe10_pasa10	1	0.932361	0.996192	0.5	1980	7	0.785091	1	Himp_00024498	786	0	IPB000858,IPB003609,IPB013210,IPB001480,IPB013695	0	7	37.0833
high-confidence	Haimp10017974m	asmbl_3987.pinkipe10_pasa10	0.458795	1	0.997543	0.5	2439	7	0.940247	0.458795	XP_011097957.1	1018	0	IPB000858,IPB013210,IPB001480,IPB013695	0	8	10.4362
high-confidence	Haimp10017975m	noEST	0	0.802752	0.880803	0.5	1056	2	1	1	XP_011097981.1	403	0	IPB000858	0	4	20.2282
high-confidence	Haimp10017972m	noEST	0	0.510096	0.7	0.5	276	2	1	0	Himp_00004484	81.2	0	0	0	1	0
high-confidence	Haimp10017973m	noEST	0	1	0.997543	0.5	2439	7	0.920377	0.99754	XP_011097957.1	1009	0	IPB000858,IPB013210,IPB001480,IPB013695	0	8	30.2267
high-confidence	Haimp10018471m	asmbl_483.pinkipe10_pasa11,asmbl_484.pinkipe10_pasa11	1	1	0.95	0.5	444	3	0.320346	1	Himp_00022895	237	0	0	0	2	22.9865
high-confidence	Haimp10018472m	noEST	0	0.964419	0.984509	0.3	861	1	1	0	Himp_00004799	515	0	IPB002495	0	5	5.11731
high-confidence	Haimp10018717m	noEST	0	0.92735	0.881818	0.5	1554	6	0.724138	0.101673	Himp_00004567	453	0	IPB000858,IPB006567,IPB013695	0	7	2.5296
high-confidence	Haimp10018558m	asmbl_3446.pinkipe10_pasa14,asmbl_583.pinkipe10_pasa11	1	0.888715	0.6	0.5	378	2	0.424719	1	36139670	151	0	0	0	3	45.1772
low-confidence	Haimp10018554m	asmbl_576.pinkipe10_pasa11,asmbl_3438.pinkipe10_pasa14	1	1	0.991354	0.5	1569	15	0.85411	1	XP_011087778.1	800	0	0	0	3	36.1855
high-confidence	Haimp10018549m	asmbl_566.pinkipe10_pasa11	1	0.991379	0.512987	0.5	243	4	0.393204	1	17831614	130	0	0	0	2	575.066
high-confidence	Haimp10018552m	noEST	0	0.793677	0.946746	0.3	491	3	1	0	XP_012846692.1	141	0	0	0	1	0
high-confidence	Haimp10018551m	noEST	0	1	0.586538	0.5	741	4	1	0	36156340	118	0	IPB008543	0	1	0
high-confidence	Haimp10018550m	noEST	0	1	0.987755	0.5	375	2	1	0	30525424	114	0	IPB003245	0	1	0
high-confidence	Haimp10018913m	asmbl_980.pinkipe10_pasa11,asmbl_134.pinkipe10_pasa13	1	1	1	0.5	939	5	0.764036	1	Himp_00021235	551	0	0	0	5	740.095
high-confidence	Haimp10018911m	asmbl_978.pinkipe10_pasa11	0.5	1	1	0.5	966	6	1	1	Himp_00022042	579	0	0	0	3	854.123
high-confidence	Haimp10018915m	asmbl_981.pinkipe10_pasa11	1	0.850943	0.375494	0.5	687	1	0.648113	1	Himp_00023638	152	0	0	0	3	48.9476
high-confidence	Haimp10018909m	noEST	0	0.889831	0.854031	0.5	723	1	1	0	sp|O48915|NDR1_ARATH	56.2	0	0	0	0	0
high-confidence	Haimp10018906m	noEST	0	0.852713	0.877451	0.5	663	1	1	0	XP_011091327.1	124	0	0	0	0	0
high-confidence	Haimp10018910m	noEST	0	0.923729	0.875	0.5	723	1	1	0	27002734	67.4	0	0	0	0	0
high-confidence	Haimp10018905m	noEST	0	0.828814	0.901099	0.5	702	2	1	0	19660682	63.8	0	0	0	0	0
high-confidence	Haimp10018907m	noEST	0	0.872881	0.757812	0.5	882	3	1	0	sp|O48915|NDR1_ARATH	53.6	0	0	0	0	0
high-confidence	Haimp10018908m	noEST	0	0.811024	0.80292	0.5	570	1	1	0	30501168	76.7	0	0	0	2	0
high-confidence	Haimp10018914m	noEST	0	1	0.648084	0.3	439	4	1	0	30549067	59.8	0	0	0	3	0.469248
high-confidence	Haimp10018912m	noEST	0	1	0.997859	0.5	702	1	1	0	XP_011100344.1	253	0	0	0	3	3.66097
high-confidence	Haimp10018462m	asmbl_470.pinkipe10_pasa11	1	1	0.982622	0.5	966	2	0.611006	1	XP_011077795.1	482	0	0	0	4	82.2857
high-confidence	Haimp10018461m	asmbl_469.pinkipe10_pasa11	1	1	1	0.5	798	7	0.790099	1	Himp_00014051	449	0	0	0	7	10591.4
high-confidence	Haimp10018458m	asmbl_466.pinkipe10_pasa11	1	1	1	0.5	2322	3	0.866095	1	Himp_00008230	1340	0	0	0	4	23.4134
high-confidence	Haimp10018459m	noEST	0	1	0.909091	0.5	969	7	0.821186	0.988648	30548179	456	0	0	0	3	167.005
high-confidence	Haimp10018457m	noEST	0	0.980932	0.73444	0.5	543	1	1	0	Himp_00021518	141	0	0	0	0	4.42541
high-confidence	Haimp10018460m	noEST	0	1	1	0.5	651	7	1	0.245776	XP_011094223.1	370	0	0	0	4	0.731183
high-confidence	Haimp10018234m	asmbl_206.pinkipe10_pasa11	1	0.991957	1	0.5	621	2	0.730588	1	28937627	370	0	0	0	4	121.694
high-confidence	Haimp10018236m	asmbl_207.pinkipe10_pasa11	1	1	0.475043	0.5	417	3	0.491166	1	XP_012848123.1	195	0	0	0	4	1018.44
high-confidence	Haimp10018235m	noEST	0	0.572704	0.771574	0.5	246	3	1	0	Himp_00007291	50.5	0	0	0	0	0
high-confidence	Haimp10018208m	noEST	0	1	0.994751	0.5	1140	6	1	0.40614	Himp_00019609	601	0	0	0	3	5.24561
high-confidence	Haimp10018214m	noEST	0	0.886463	0.990385	0.5	1254	2	1	0	Himp_00024153	550	0	0	0	4	2.48166
high-confidence	Haimp10018209m	noEST	0	0.97619	0.98917	0.5	414	3	1	0	XP_012856927.1	164	0	0	0	3	0
high-confidence	Haimp10018210m	noEST	0	0.987578	0.921466	0.5	300	1	1	0	28938496	72.8	0	0	0	1	0
high-confidence	Haimp10018211m	noEST	0	1	0.985185	0.5	405	4	0.735027	0	30474500	112	0	IPB006994	0	4	3.84198
low-confidence	Haimp10018207m	noEST	0	0.780062	0.894049	0.3	929	5	1	0	Himp_00019608	423	0	0	0	3	0
low-confidence	Haimp10018212m	noEST	0	0.731988	0.740103	0.5	834	6	1	0	27007404	50.8	0	0	1	0	0
low-confidence	Haimp10018213m	noEST	0	0.360256	0.299625	0.5	276	1	1	0	Himp_00006627	56.2	0	0	0	0	3.36957
[truncated: 29,689 more rows]

## Sheet: signatures of low-confidence
scaffold_name	start	end	transcript_name	signature_of_low-confidence
Himp2_scaffold_1	215750	217949	Haimp10000013m	similar_to_TEs
Himp2_scaffold_1	243335	246657	Haimp10000017m	lack_evidential_support
Himp2_scaffold_10	63633	76437	Haimp10000042m	overlap_with_contig_termini
Himp2_scaffold_10	78946	84359	Haimp10000043m	overlap_with_contig_termini
Himp2_scaffold_10	94568	101717	Haimp10000045m	overlap_with_contig_termini
Himp2_scaffold_1002	34595	38276	Haimp10000071m	overlap_with_contig_termini
Himp2_scaffold_1003	1338	11574	Haimp10000079m	overlap_with_contig_termini
Himp2_scaffold_1003	29086	40441	Haimp10000080m	overlap_with_contig_termini
Himp2_scaffold_1003	41749	53688	Haimp10000081m	overlap_with_contig_termini
Himp2_scaffold_10034	1597	7043	Haimp10000093m	overlap_with_contig_termini
Himp2_scaffold_10034	8739	12819	Haimp10000094m	overlap_with_contig_termini
Himp2_scaffold_10035	8187	11751	Haimp10000095m	FCD_gap
Himp2_scaffold_1004	49135	57875	Haimp10000111m	overlap_with_contig_termini
Himp2_scaffold_1004	101984	108056	Haimp10000113m	overlap_with_contig_termini
Himp2_scaffold_10044	1916	7283	Haimp10000131m	overlap_with_contig_termini
Himp2_scaffold_10044	15817	21233	Haimp10000133m	overlap_with_contig_termini
Himp2_scaffold_10056	2160	11926	Haimp10000164m	overlap_with_contig_termini
Himp2_scaffold_1006	966	7637	Haimp10000169m	overlap_with_contig_termini
Himp2_scaffold_1006	152902	156599	Haimp10000185m	overlap_with_contig_termini
Himp2_scaffold_10074	10837	21025	Haimp10000206m	overlap_with_contig_termini
Himp2_scaffold_10079	20550	24045	Haimp10000214m	overlap_with_contig_termini
Himp2_scaffold_10092	3593	4496	Haimp10000236m	overlap_with_contig_termini
Himp2_scaffold_10112	5157	18472	Haimp10000277m	FCD_gap
Himp2_scaffold_10119	14672	22229	Haimp10000287m	overlap_with_contig_termini
Himp2_scaffold_1012	38994	42841	Haimp10000294m	overlap_with_contig_termini
Himp2_scaffold_1012	107068	111145	Haimp10000310m	overlap_with_contig_termini
Himp2_scaffold_1014	12905	24299	Haimp10000340m	overlap_with_contig_termini
Himp2_scaffold_1014	62508	68762	Haimp10000347m	overlap_with_contig_termini
Himp2_scaffold_1014	134639	141519	Haimp10000355m	overlap_with_contig_termini
Himp2_scaffold_1014	151132	165627	Haimp10000357m	overlap_with_contig_termini
Himp2_scaffold_1016	2738	17219	Haimp10000395m	overlap_with_contig_termini
Himp2_scaffold_10183	1633	4649	Haimp10000422m	overlap_with_contig_termini
Himp2_scaffold_1019	2584	7304	Haimp10000433m	overlap_with_contig_termini
Himp2_scaffold_1019	23212	24413	Haimp10000435m	overlap_with_contig_termini
Himp2_scaffold_1019	27455	28765	Haimp10000436m	overlap_with_contig_termini
Himp2_scaffold_10210	2958	6031	Haimp10000479m	overlap_with_contig_termini
Himp2_scaffold_10212	1209	4438	Haimp10000481m	overlap_with_contig_termini
Himp2_scaffold_1022	32401	39980	Haimp10000509m	overlap_with_contig_termini
Himp2_scaffold_10220	12638	17169	Haimp10000514m	overlap_with_contig_termini
Himp2_scaffold_10227	3079	4682	Haimp10000522m	overlap_with_contig_termini
Himp2_scaffold_1023	55836	58204	Haimp10000536m	FCD_gap
Himp2_scaffold_1023	59139	59716	Haimp10000537m	FCD_gap,overlap_with_contig_termini
Himp2_scaffold_1023	61339	67775	Haimp10000539m	overlap_with_contig_termini
Himp2_scaffold_1024	62065	67423	Haimp10000557m	overlap_with_contig_termini
Himp2_scaffold_10245	6744	11258	Haimp10000563m	overlap_with_contig_termini
Himp2_scaffold_10245	13998	18213	Haimp10000564m	overlap_with_contig_termini
Himp2_scaffold_10248	17941	22996	Haimp10000576m	overlap_with_contig_termini
Himp2_scaffold_10256	1195	8515	Haimp10000594m	overlap_with_contig_termini
Himp2_scaffold_10257	1606	4305	Haimp10000597m	overlap_with_contig_termini
Himp2_scaffold_10291	14957	28304	Haimp10000711m	overlap_with_contig_termini
Himp2_scaffold_10293	1775	8842	Haimp10000712m	overlap_with_contig_termini
Himp2_scaffold_103	55416	79416	Haimp10000724m	overlap_with_contig_termini
Himp2_scaffold_1030	24561	32397	Haimp10000731m	overlap_with_contig_termini
Himp2_scaffold_1030	140399	147303	Haimp10000749m	overlap_with_contig_termini
Himp2_scaffold_1031	33867	45351	Haimp10000770m	overlap_with_contig_termini
Himp2_scaffold_10318	6685	9788	Haimp10000802m	overlap_with_contig_termini
Himp2_scaffold_10330	0	319	Haimp10000811m	overlap_with_contig_termini
Himp2_scaffold_10362	3595	4374	Haimp10000858m	overlap_with_contig_termini
Himp2_scaffold_10362	35576	36495	Haimp10000865m	overlap_with_contig_termini
Himp2_scaffold_1037	20137	21481	Haimp10000876m	overlap_with_contig_termini
Himp2_scaffold_1037	46016	53159	Haimp10000884m	overlap_with_contig_termini
Himp2_scaffold_1037	86134	92028	Haimp10000893m	overlap_with_contig_termini
Himp2_scaffold_1037	93167	95908	Haimp10000894m	overlap_with_contig_termini
Himp2_scaffold_10372	7716	12158	Haimp10000898m	overlap_with_contig_termini
Himp2_scaffold_10389	4276	7038	Haimp10000923m	overlap_with_contig_termini
Himp2_scaffold_1042	1193	1547	Haimp10000968m	lack_evidential_support
Himp2_scaffold_10423	14850	17726	Haimp10000972m	overlap_with_contig_termini
Himp2_scaffold_10434	1232	3089	Haimp10000989m	overlap_with_contig_termini
Himp2_scaffold_10444	1301	5697	Haimp10001007m	FCD_gap,overlap_with_contig_termini
Himp2_scaffold_10444	7347	8484	Haimp10001008m	FCD_gap
Himp2_scaffold_1045	102176	105365	Haimp10001017m	overlap_with_contig_termini
Himp2_scaffold_10450	2724	3914	Haimp10001021m	overlap_with_contig_termini
Himp2_scaffold_10450	14892	20011	Haimp10001023m	overlap_with_contig_termini
Himp2_scaffold_10451	865	3886	Haimp10001024m	overlap_with_contig_termini
Himp2_scaffold_10451	21660	22830	Haimp10001025m	overlap_with_contig_termini
Himp2_scaffold_1046	64107	69092	Haimp10001035m	overlap_with_contig_termini
Himp2_scaffold_10491	15885	18726	Haimp10001094m	overlap_with_contig_termini
Himp2_scaffold_10508	4299	6772	Haimp10001128m	overlap_with_contig_termini
Himp2_scaffold_10525	3908	13222	Haimp10001154m,Haimp10001155m	FCD_gap,overlap_with_contig_termini
Himp2_scaffold_10525	14525	17352	Haimp10001156m	FCD_gap
Himp2_scaffold_10525	20341	21548	Haimp10001158m	FCD_gap
Himp2_scaffold_1053	19691	31296	Haimp10001166m	overlap_with_contig_termini
Himp2_scaffold_1053	111767	112318	Haimp10001177m	overlap_with_contig_termini
Himp2_scaffold_1053	123287	127551	Haimp10001179m	overlap_with_contig_termini
Himp2_scaffold_1053	152977	154614	Haimp10001183m	overlap_with_contig_termini
Himp2_scaffold_1054	85950	88703	Haimp10001204m	overlap_with_contig_termini
Himp2_scaffold_1054	102832	107455	Haimp10001206m	similar_to_TEs
Himp2_scaffold_10549	0	6377	Haimp10001221m	overlap_with_contig_termini
Himp2_scaffold_10559	659	9767	Haimp10001240m	overlap_with_contig_termini
Himp2_scaffold_10562	365	1576	Haimp10001251m	FCD_gap
Himp2_scaffold_10567	16879	20565	Haimp10001262m	overlap_with_contig_termini
Himp2_scaffold_10568	6815	13178	Haimp10001264m	overlap_with_contig_termini
Himp2_scaffold_10570	9635	11158	Haimp10001268m	overlap_with_contig_termini
Himp2_scaffold_1061	49077	58418	Haimp10001300m	overlap_with_contig_termini
Himp2_scaffold_1061	172625	176547	Haimp10001303m	overlap_with_contig_termini
Himp2_scaffold_10625	6765	13533	Haimp10001336m	overlap_with_contig_termini
Himp2_scaffold_10628	8442	13027	Haimp10001341m	overlap_with_contig_termini
Himp2_scaffold_1063	151443	161487	Haimp10001353m	overlap_with_contig_termini
Himp2_scaffold_1063	197364	209929	Haimp10001358m	overlap_with_contig_termini
Himp2_scaffold_10648	18722	20039	Haimp10001388m	overlap_with_contig_termini
Himp2_scaffold_10651	8433	14886	Haimp10001391m	overlap_with_contig_termini
Himp2_scaffold_10654	13410	17656	Haimp10001405m	overlap_with_contig_termini
Himp2_scaffold_10667	3958	7582	Haimp10001431m	FCD_gap
Himp2_scaffold_1068	158299	162177	Haimp10001479m	FCD,overlap_with_contig_termini
Himp2_scaffold_10685	9253	15553	Haimp10001495m	overlap_with_contig_termini
Himp2_scaffold_10689	13377	15987	Haimp10001499m	FCD_gap
Himp2_scaffold_10699	2343	5911	Haimp10001510m	FCD_gap
Himp2_scaffold_10702	16884	20316	Haimp10001527m	overlap_with_contig_termini
Himp2_scaffold_10706	2266	3895	Haimp10001532m	overlap_with_contig_termini
Himp2_scaffold_10709	10029	18536	Haimp10001536m	overlap_with_contig_termini
Himp2_scaffold_10727	919	5172	Haimp10001566m	overlap_with_contig_termini
Himp2_scaffold_10749	15410	15779	Haimp10001605m	overlap_with_contig_termini
Himp2_scaffold_1075	62474	63543	Haimp10001608m	overlap_with_contig_termini
Himp2_scaffold_1076	22703	28482	Haimp10001634m	overlap_with_contig_termini
Himp2_scaffold_1076	29251	33619	Haimp10001635m	overlap_with_contig_termini
Himp2_scaffold_1076	140817	146052	Haimp10001647m	overlap_with_contig_termini
Himp2_scaffold_10779	4374	5657	Haimp10001682m	overlap_with_contig_termini
Himp2_scaffold_10779	6824	10993	Haimp10001683m	overlap_with_contig_termini
Himp2_scaffold_10786	278	9400	Haimp10001694m	overlap_with_contig_termini
Himp2_scaffold_10790	473	4274	Haimp10001703m	overlap_with_contig_termini
Himp2_scaffold_10799	19994	22090	Haimp10001712m	overlap_with_contig_termini
Himp2_scaffold_108	38519	46869	Haimp10001720m	overlap_with_contig_termini
Himp2_scaffold_1082	687	2959	Haimp10001766m	FCD_gap
Himp2_scaffold_1082	4111	10015	Haimp10001768m	FCD_gap,overlap_with_contig_termini
Himp2_scaffold_1082	24557	36920	Haimp10001773m	FCD
Himp2_scaffold_10845	62	1529	Haimp10001803m	lack_evidential_support
Himp2_scaffold_10847	1831	4397	Haimp10001808m	FCD_gap
Himp2_scaffold_10847	9319	9681	Haimp10001809m	FCD_gap
Himp2_scaffold_10847	27788	31479	Haimp10001813m	overlap_with_contig_termini
Himp2_scaffold_10861	11997	16563	Haimp10001825m	overlap_with_contig_termini
Himp2_scaffold_1087	24134	25585	Haimp10001834m	similar_to_TEs
Himp2_scaffold_1087	60198	62956	Haimp10001840m	similar_to_TEs
Himp2_scaffold_1087	72536	80895	Haimp10001842m	overlap_with_contig_termini
Himp2_scaffold_1087	94691	96377	Haimp10001845m	FCD_gap
Himp2_scaffold_1087	114011	118532	Haimp10001846m	FCD_gap
Himp2_scaffold_10877	2638	5975	Haimp10001865m	overlap_with_contig_termini
Himp2_scaffold_10884	9260	17789	Haimp10001882m	overlap_with_contig_termini
Himp2_scaffold_1089	10225	12930	Haimp10001888m	similar_to_TEs
Himp2_scaffold_1092	58573	59459	Haimp10001935m	similar_to_TEs
Himp2_scaffold_10920	8763	13144	Haimp10001939m	overlap_with_contig_termini
Himp2_scaffold_1093	137074	142542	Haimp10001958m	overlap_with_contig_termini
Himp2_scaffold_10930	5282	12919	Haimp10001959m	overlap_with_contig_termini
Himp2_scaffold_10934	16321	17499	Haimp10001973m	lack_evidential_support
Himp2_scaffold_10935	13074	19588	Haimp10001974m	similar_to_TEs
Himp2_scaffold_1095	25094	26918	Haimp10002011m	FCD_gap
Himp2_scaffold_10951	14649	17965	Haimp10002034m	overlap_with_contig_termini
Himp2_scaffold_10963	522	13393	Haimp10002052m	overlap_with_contig_termini
Himp2_scaffold_1097	0	543	Haimp10002059m	overlap_with_contig_termini
Himp2_scaffold_1097	11293	18022	Haimp10002061m	overlap_with_contig_termini
Himp2_scaffold_10973	5987	9752	Haimp10002076m	overlap_with_contig_termini
Himp2_scaffold_1098	81366	93582	Haimp10002095m	overlap_with_contig_termini
Himp2_scaffold_10985	1609	3406	Haimp10002115m	lack_evidential_support
Himp2_scaffold_10985	15334	17042	Haimp10002116m	overlap_with_contig_termini
Himp2_scaffold_10988	1	1891	Haimp10002118m	overlap_with_contig_termini
Himp2_scaffold_110	50313	51912	Haimp10002137m	similar_to_TEs
Himp2_scaffold_110	177289	186322	Haimp10002142m	overlap_with_contig_termini
Himp2_scaffold_11003	15446	16134	Haimp10002153m	overlap_with_contig_termini
Himp2_scaffold_11010	10125	19091	Haimp10002170m	overlap_with_contig_termini
Himp2_scaffold_1103	140863	145376	Haimp10002207m	overlap_with_contig_termini
Himp2_scaffold_1105	115385	124010	Haimp10002252m	overlap_with_contig_termini
Himp2_scaffold_1105	212110	215196	Haimp10002266m	overlap_with_contig_termini
Himp2_scaffold_11057	14983	17600	Haimp10002271m	overlap_with_contig_termini
Himp2_scaffold_1109	949	7563	Haimp10002311m	overlap_with_contig_termini
Himp2_scaffold_1109	25832	34662	Haimp10002312m	overlap_with_contig_termini
Himp2_scaffold_11104	10581	14824	Haimp10002347m	overlap_with_contig_termini
Himp2_scaffold_11124	26993	34095	Haimp10002366m	overlap_with_contig_termini
Himp2_scaffold_1114	62660	65662	Haimp10002396m	overlap_with_contig_termini
Himp2_scaffold_1114	120423	124544	Haimp10002403m	overlap_with_contig_termini
Himp2_scaffold_11141	5826	6926	Haimp10002419m	overlap_with_contig_termini
Himp2_scaffold_1115	10667	14381	Haimp10002441m	overlap_with_contig_termini
Himp2_scaffold_11163	15138	17731	Haimp10002489m	overlap_with_contig_termini
Himp2_scaffold_11204	6306	15114	Haimp10002560m	overlap_with_contig_termini
Himp2_scaffold_11215	3346	10278	Haimp10002584m	overlap_with_contig_termini
Himp2_scaffold_1122	4314	8350	Haimp10002585m	overlap_with_contig_termini
Himp2_scaffold_1124	35969	37041	Haimp10002636m	overlap_with_contig_termini
Himp2_scaffold_1124	76077	85796	Haimp10002643m	overlap_with_contig_termini
Himp2_scaffold_1126	7905	12434	Haimp10002664m	overlap_with_contig_termini
Himp2_scaffold_1127	138674	139458	Haimp10002691m	similar_to_TEs
Himp2_scaffold_1129	73092	80278	Haimp10002726m	overlap_with_contig_termini
Himp2_scaffold_1129	87327	90293	Haimp10002728m	overlap_with_contig_termini
Himp2_scaffold_1129	114908	119082	Haimp10002731m	overlap_with_contig_termini
Himp2_scaffold_11297	2027	2593	Haimp10002747m	overlap_with_contig_termini
Himp2_scaffold_11327	0	1858	Haimp10002787m	overlap_with_contig_termini
Himp2_scaffold_11332	11872	16503	Haimp10002792m	overlap_with_contig_termini
Himp2_scaffold_11338	824	22955	Haimp10002798m	overlap_with_contig_termini
Himp2_scaffold_1134	75565	79654	Haimp10002804m	overlap_with_contig_termini
Himp2_scaffold_1134	117765	126088	Haimp10002807m	overlap_with_contig_termini
Himp2_scaffold_11341	77	1225	Haimp10002808m	overlap_with_contig_termini
Himp2_scaffold_11341	5643	9126	Haimp10002809m	overlap_with_contig_termini
Himp2_scaffold_11351	3586	13326	Haimp10002834m,Haimp10002835m	overlap_with_contig_termini
Himp2_scaffold_114	146744	152178	Haimp10002902m	overlap_with_contig_termini
Himp2_scaffold_114	154774	160553	Haimp10002903m	overlap_with_contig_termini
Himp2_scaffold_114	238509	241344	Haimp10002904m	overlap_with_contig_termini
Himp2_scaffold_11417	14533	15940	Haimp10002943m	overlap_with_contig_termini
Himp2_scaffold_11422	12949	16850	Haimp10002955m	overlap_with_contig_termini
Himp2_scaffold_11438	4530	14234	Haimp10002971m	overlap_with_contig_termini
Himp2_scaffold_11446	3604	4423	Haimp10002982m	overlap_with_contig_termini
Himp2_scaffold_11446	10971	14995	Haimp10002983m	overlap_with_contig_termini
Himp2_scaffold_1145	174573	176543	Haimp10002986m	overlap_with_contig_termini,similar_to_TEs
Himp2_scaffold_11450	4881	7538	Haimp10002987m	FCD_gap
Himp2_scaffold_115	4731	14492	Haimp10003047m	overlap_with_contig_termini
Himp2_scaffold_115	21219	26532	Haimp10003048m	overlap_with_contig_termini
Himp2_scaffold_115	109704	113225	Haimp10003052m	overlap_with_contig_termini
Himp2_scaffold_11505	7745	15856	Haimp10003075m	overlap_with_contig_termini
Himp2_scaffold_1151	24010	37072	Haimp10003089m	overlap_with_contig_termini
Himp2_scaffold_1151	39303	43676	Haimp10003091m	FCD_gap,overlap_with_contig_termini
Himp2_scaffold_1151	48043	49957	Haimp10003092m	overlap_with_contig_termini
Himp2_scaffold_1151	80785	83455	Haimp10003097m	overlap_with_contig_termini
Himp2_scaffold_11524	2798	6353	Haimp10003139m	overlap_with_contig_termini
Himp2_scaffold_11535	6860	8062	Haimp10003147m	overlap_with_contig_termini
Himp2_scaffold_11540	2817	6019	Haimp10003154m	overlap_with_contig_termini
Himp2_scaffold_11553	9101	12429	Haimp10003172m	overlap_with_contig_termini
Himp2_scaffold_11572	16232	18759	Haimp10003209m	overlap_with_contig_termini
Himp2_scaffold_11581	9877	12488	Haimp10003221m	overlap_with_contig_termini
Himp2_scaffold_11595	2429	4389	Haimp10003242m	overlap_with_contig_termini
Himp2_scaffold_116	2738	7307	Haimp10003245m	lack_evidential_support
Himp2_scaffold_116	35551	51613	Haimp10003246m	overlap_with_contig_termini
Himp2_scaffold_11600	100	16401	Haimp10003274m	overlap_with_contig_termini
Himp2_scaffold_11604	3892	7856	Haimp10003281m	overlap_with_contig_termini
Himp2_scaffold_11609	5133	6031	Haimp10003290m	overlap_with_contig_termini
Himp2_scaffold_11664	25	3779	Haimp10003367m	overlap_with_contig_termini
Himp2_scaffold_11665	5122	10410	Haimp10003372m	overlap_with_contig_termini
Himp2_scaffold_1167	40260	52299	Haimp10003377m	overlap_with_contig_termini
Himp2_scaffold_1167	65149	74250	Haimp10003379m	overlap_with_contig_termini
Himp2_scaffold_11673	831	9078	Haimp10003384m	overlap_with_contig_termini
Himp2_scaffold_11713	0	3470	Haimp10003445m	overlap_with_contig_termini
Himp2_scaffold_1173	33493	34600	Haimp10003473m	lack_evidential_support,overlap_with_contig_termini
Himp2_scaffold_11739	7551	8017	Haimp10003488m	overlap_with_contig_termini
Himp2_scaffold_1174	59249	64587	Haimp10003502m	overlap_with_contig_termini
Himp2_scaffold_1175	83755	92053	Haimp10003524m	overlap_with_contig_termini
Himp2_scaffold_11758	19152	25608	Haimp10003536m	overlap_with_contig_termini
Himp2_scaffold_1177	3695	15477	Haimp10003554m	overlap_with_contig_termini
Himp2_scaffold_11771	3261	7235	Haimp10003564m	similar_to_TEs
Himp2_scaffold_11781	0	4724	Haimp10003571m	overlap_with_contig_termini
Himp2_scaffold_11781	5515	10434	Haimp10003572m	overlap_with_contig_termini
Himp2_scaffold_1179	5981	11346	Haimp10003591m	overlap_with_contig_termini
Himp2_scaffold_11790	8834	12812	Haimp10003595m	FCD
Himp2_scaffold_118	187295	189445	Haimp10003618m	similar_to_TEs
Himp2_scaffold_1180	105442	115204	Haimp10003629m	FCD,overlap_with_contig_termini
Himp2_scaffold_11818	20368	21988	Haimp10003655m	FCD_gap
Himp2_scaffold_11818	23978	25118	Haimp10003656m	FCD_gap
Himp2_scaffold_11825	7788	11601	Haimp10003677m	overlap_with_contig_termini
Himp2_scaffold_1183	26357	27592	Haimp10003684m	overlap_with_contig_termini
Himp2_scaffold_11830	1440	8968	Haimp10003695m	overlap_with_contig_termini
Himp2_scaffold_11834	8292	12929	Haimp10003697m	overlap_with_contig_termini
Himp2_scaffold_11848	11611	13544	Haimp10003723m	overlap_with_contig_termini
Himp2_scaffold_1186	37126	39786	Haimp10003752m	overlap_with_contig_termini
Himp2_scaffold_1186	99334	105142	Haimp10003759m	overlap_with_contig_termini
Himp2_scaffold_11861	2775	5348	Haimp10003762m	overlap_with_contig_termini
Himp2_scaffold_1188	41700	55501	Haimp10003787m	overlap_with_contig_termini
Himp2_scaffold_1188	89062	101472	Haimp10003790m	overlap_with_contig_termini
Himp2_scaffold_11887	3902	7357	Haimp10003806m	overlap_with_contig_termini
Himp2_scaffold_1189	66866	80872	Haimp10003816m	overlap_with_contig_termini
Himp2_scaffold_1190	66800	68494	Haimp10003839m	similar_to_TEs
Himp2_scaffold_1193	30681	36262	Haimp10003886m	FCD_gap,overlap_with_contig_termini
Himp2_scaffold_11939	793	6827	Haimp10003893m	overlap_with_contig_termini
Himp2_scaffold_11943	13369	14523	Haimp10003900m	overlap_with_contig_termini
Himp2_scaffold_11953	9355	11344	Haimp10003921m	overlap_with_contig_termini
Himp2_scaffold_1196	13985	15324	Haimp10003932m	similar_to_TEs
Himp2_scaffold_1196	44141	52760	Haimp10003933m	overlap_with_contig_termini
Himp2_scaffold_11985	18970	23975	Haimp10003974m	overlap_with_contig_termini
Himp2_scaffold_11989	4280	8853	Haimp10003978m	overlap_with_contig_termini
Himp2_scaffold_12	15832	20001	Haimp10004000m	overlap_with_contig_termini
Himp2_scaffold_120	95313	98365	Haimp10004019m	overlap_with_contig_termini
Himp2_scaffold_1200	16	5492	Haimp10004024m	overlap_with_contig_termini
Himp2_scaffold_1200	17040	18160	Haimp10004027m	overlap_with_contig_termini
Himp2_scaffold_1201	41100	54601	Haimp10004039m	overlap_with_contig_termini
Himp2_scaffold_12022	2264	11150	Haimp10004051m	overlap_with_contig_termini
Himp2_scaffold_1203	65786	69594	Haimp10004055m	overlap_with_contig_termini
Himp2_scaffold_12034	1077	6893	Haimp10004063m	overlap_with_contig_termini
Himp2_scaffold_1204	11889	18128	Haimp10004067m	overlap_with_contig_termini
Himp2_scaffold_1204	47998	52241	Haimp10004075m	overlap_with_contig_termini
Himp2_scaffold_1204	85121	88620	Haimp10004080m	overlap_with_contig_termini
Himp2_scaffold_12041	11581	12636	Haimp10004089m	overlap_with_contig_termini
Himp2_scaffold_12057	27382	27765	Haimp10004112m	overlap_with_contig_termini
Himp2_scaffold_12068	284	7935	Haimp10004122m	overlap_with_contig_termini
Himp2_scaffold_12089	109	11553	Haimp10004143m	overlap_with_contig_termini
Himp2_scaffold_12115	1296	11759	Haimp10004170m	overlap_with_contig_termini
Himp2_scaffold_12135	0	495	Haimp10004191m	overlap_with_contig_termini
Himp2_scaffold_12136	6524	10370	Haimp10004193m	overlap_with_contig_termini
Himp2_scaffold_1215	23254	25326	Haimp10004210m	overlap_with_contig_termini
Himp2_scaffold_1216	1204	6148	Haimp10004227m	overlap_with_contig_termini
Himp2_scaffold_12186	1814	2503	Haimp10004264m	overlap_with_contig_termini
Himp2_scaffold_1219	99568	127037	Haimp10004269m	overlap_with_contig_termini
Himp2_scaffold_1221	14981	19785	Haimp10004288m	overlap_with_contig_termini
Himp2_scaffold_1223	15739	19697	Haimp10004326m	overlap_with_contig_termini
Himp2_scaffold_1224	87730	89212	Haimp10004347m	similar_to_TEs
Himp2_scaffold_1224	108199	108603	Haimp10004348m	overlap_with_contig_termini
Himp2_scaffold_1225	3206	5826	Haimp10004359m	overlap_with_contig_termini
Himp2_scaffold_1225	49919	50253	Haimp10004364m	overlap_with_contig_termini
Himp2_scaffold_1225	140547	140862	Haimp10004374m	overlap_with_contig_termini
Himp2_scaffold_1226	11972	13700	Haimp10004384m	overlap_with_contig_termini
Himp2_scaffold_1226	53093	55308	Haimp10004391m	overlap_with_contig_termini
Himp2_scaffold_12261	3330	11421	Haimp10004403m	overlap_with_contig_termini
Himp2_scaffold_12268	1880	2994	Haimp10004409m	overlap_with_contig_termini
Himp2_scaffold_12289	1785	8299	Haimp10004426m	FCD_gap,overlap_with_contig_termini
Himp2_scaffold_1229	21750	34999	Haimp10004432m	overlap_with_contig_termini
Himp2_scaffold_1229	57005	68826	Haimp10004435m	overlap_with_contig_termini
Himp2_scaffold_123	203041	205611	Haimp10004451m	overlap_with_contig_termini
Himp2_scaffold_12302	371	1838	Haimp10004459m	lack_evidential_support
Himp2_scaffold_12308	2699	8989	Haimp10004465m	overlap_with_contig_termini
Himp2_scaffold_12310	7902	11657	Haimp10004472m	overlap_with_contig_termini
Himp2_scaffold_1233	141886	145799	Haimp10004521m	overlap_with_contig_termini
Himp2_scaffold_1234	45366	48297	Haimp10004539m	overlap_with_contig_termini
Himp2_scaffold_1234	108189	115121	Haimp10004551m	overlap_with_contig_termini
Himp2_scaffold_12348	3192	5350	Haimp10004571m	FCD_gap,overlap_with_contig_termini
Himp2_scaffold_12349	7743	10200	Haimp10004573m	overlap_with_contig_termini
Himp2_scaffold_1235	3501	8501	Haimp10004576m	overlap_with_contig_termini
Himp2_scaffold_1237	23568	25415	Haimp10004601m	lack_evidential_support,overlap_with_contig_termini
Himp2_scaffold_1237	35843	36522	Haimp10004604m	FCD
Himp2_scaffold_12376	3201	11148	Haimp10004619m	overlap_with_contig_termini
Himp2_scaffold_12389	5677	6858	Haimp10004631m	overlap_with_contig_termini
Himp2_scaffold_12394	548	4542	Haimp10004651m	similar_to_TEs
Himp2_scaffold_1240	31967	36793	Haimp10004661m,Haimp10004662m	overlap_with_contig_termini
Himp2_scaffold_1240	140015	146841	Haimp10004671m	overlap_with_contig_termini
Himp2_scaffold_12409	5	4288	Haimp10004680m	FCD_gap
Himp2_scaffold_12409	6050	8847	Haimp10004681m	FCD_gap
Himp2_scaffold_1241	141268	149849	Haimp10004696m	overlap_with_contig_termini
Himp2_scaffold_1242	1183	5007	Haimp10004703m	FCD_gap
Himp2_scaffold_1242	119409	120399	Haimp10004716m	FCD_gap
Himp2_scaffold_1242	148215	151402	Haimp10004721m	overlap_with_contig_termini
Himp2_scaffold_1243	106941	111224	Haimp10004741m	overlap_with_contig_termini
Himp2_scaffold_12433	20941	22687	Haimp10004760m	overlap_with_contig_termini
Himp2_scaffold_12458	1530	2328	Haimp10004787m	similar_to_TEs
Himp2_scaffold_12471	2952	5119	Haimp10004798m	overlap_with_contig_termini
Himp2_scaffold_12474	571	11729	Haimp10004803m	overlap_with_contig_termini
Himp2_scaffold_12482	3295	5941	Haimp10004823m	overlap_with_contig_termini
Himp2_scaffold_12488	78	8339	Haimp10004827m	FCD_gap
Himp2_scaffold_1252	31203	38323	Haimp10004872m	overlap_with_contig_termini
Himp2_scaffold_1252	107379	108618	Haimp10004885m	overlap_with_contig_termini
Himp2_scaffold_12522	2744	4940	Haimp10004900m	overlap_with_contig_termini
Himp2_scaffold_12522	10207	14590	Haimp10004902m	overlap_with_contig_termini
Himp2_scaffold_12528	2239	3989	Haimp10004905m	overlap_with_contig_termini
Himp2_scaffold_1253	84220	88454	Haimp10004908m	overlap_with_contig_termini
Himp2_scaffold_12532	9613	11071	Haimp10004912m	FCD_gap
Himp2_scaffold_12540	1262	10854	Haimp10004917m	overlap_with_contig_termini
Himp2_scaffold_12541	183	9835	Haimp10004918m	overlap_with_contig_termini
Himp2_scaffold_12546	6392	10912	Haimp10004924m	FCD_gap
Himp2_scaffold_1255	76072	81266	Haimp10004932m	overlap_with_contig_termini
Himp2_scaffold_1255	96714	99846	Haimp10004935m	FCD_gap
Himp2_scaffold_1255	194789	200908	Haimp10004937m	FCD_gap,overlap_with_contig_termini
Himp2_scaffold_1256	10270	11790	Haimp10004951m	similar_to_TEs
Himp2_scaffold_1256	18317	22024	Haimp10004953m	similar_to_TEs
Himp2_scaffold_1260	68038	81424	Haimp10004990m	overlap_with_contig_termini
Himp2_scaffold_12603	12250	15612	Haimp10005006m	overlap_with_contig_termini
Himp2_scaffold_12660	4260	4707	Haimp10005071m	FCD_gap
Himp2_scaffold_12660	12444	12980	Haimp10005072m	FCD_gap
Himp2_scaffold_12662	12	2585	Haimp10005073m,Haimp10005074m	FCD_gap
Himp2_scaffold_12665	373	2708	Haimp10005075m	FCD_gap,overlap_with_contig_termini
Himp2_scaffold_12665	5613	10893	Haimp10005076m	FCD_gap
Himp2_scaffold_12684	85	1564	Haimp10005096m	FCD_gap,similar_to_TEs
Himp2_scaffold_127	27437	31763	Haimp10005113m	overlap_with_contig_termini
Himp2_scaffold_1270	4280	8583	Haimp10005115m	overlap_with_contig_termini
Himp2_scaffold_12737	4695	7017	Haimp10005153m	overlap_with_contig_termini
Himp2_scaffold_1274	26893	35946	Haimp10005157m	overlap_with_contig_termini
Himp2_scaffold_1277	82270	88195	Haimp10005184m	overlap_with_contig_termini
Himp2_scaffold_1277	107108	115646	Haimp10005189m	overlap_with_contig_termini
Himp2_scaffold_12774	3446	6101	Haimp10005193m	FCD_gap
Himp2_scaffold_12786	2459	6000	Haimp10005203m	FCD_gap
Himp2_scaffold_1281	55541	58226	Haimp10005231m	overlap_with_contig_termini
Himp2_scaffold_12829	0	2271	Haimp10005254m	overlap_with_contig_termini
Himp2_scaffold_12830	4	1014	Haimp10005257m	overlap_with_contig_termini
Himp2_scaffold_12833	5504	6284	Haimp10005259m	FCD_gap
Himp2_scaffold_12833	8186	9342	Haimp10005260m	FCD_gap
Himp2_scaffold_12838	5092	8152	Haimp10005262m	FCD_gap
Himp2_scaffold_12863	22	1448	Haimp10005297m	FCD_gap
Himp2_scaffold_12863	6043	10509	Haimp10005298m	FCD_gap
Himp2_scaffold_1287	38297	50500	Haimp10005306m	overlap_with_contig_termini
Himp2_scaffold_12877	4008	9379	Haimp10005321m	FCD_gap
Himp2_scaffold_12895	0	2956	Haimp10005338m	overlap_with_contig_termini
Himp2_scaffold_129	5148	11968	Haimp10005340m	lack_evidential_support
Himp2_scaffold_12904	7538	7913	Haimp10005343m	lack_evidential_support
Himp2_scaffold_12921	1	8822	Haimp10005362m	overlap_with_contig_termini
Himp2_scaffold_1295	136489	145028	Haimp10005387m	overlap_with_contig_termini
Himp2_scaffold_13	130078	131648	Haimp10005436m	overlap_with_contig_termini
Himp2_scaffold_13007	28	5841	Haimp10005447m	overlap_with_contig_termini
Himp2_scaffold_13023	31	2864	Haimp10005460m	overlap_with_contig_termini
Himp2_scaffold_1306	7211	11185	Haimp10005488m	similar_to_TEs
Himp2_scaffold_1307	31106	37757	Haimp10005505m	overlap_with_contig_termini
Himp2_scaffold_1307	53032	56627	Haimp10005507m	overlap_with_contig_termini
Himp2_scaffold_1307	81955	94333	Haimp10005514m	overlap_with_contig_termini
Himp2_scaffold_1308	14212	18939	Haimp10005524m	overlap_with_contig_termini
Himp2_scaffold_13127	8564	9267	Haimp10005584m	lack_evidential_support
Himp2_scaffold_1313	68578	71600	Haimp10005590m	overlap_with_contig_termini
Himp2_scaffold_13154	8221	8880	Haimp10005595m	similar_to_TEs
Himp2_scaffold_132	17922	20038	Haimp10005622m	similar_to_TEs
Himp2_scaffold_13207	5923	9121	Haimp10005631m	FCD_gap,overlap_with_contig_termini
Himp2_scaffold_13215	2324	4843	Haimp10005635m	similar_to_TEs
Himp2_scaffold_1323	13102	16738	Haimp10005649m	overlap_with_contig_termini
Himp2_scaffold_1329	71836	80637	Haimp10005700m	overlap_with_contig_termini
Himp2_scaffold_1329	85096	92440	Haimp10005701m	overlap_with_contig_termini
Himp2_scaffold_1329	105054	112355	Haimp10005704m	overlap_with_contig_termini
Himp2_scaffold_1332	52873	57059	Haimp10005731m	overlap_with_contig_termini
Himp2_scaffold_1332	60630	63938	Haimp10005733m	overlap_with_contig_termini
Himp2_scaffold_1333	67932	71864	Haimp10005753m	overlap_with_contig_termini
Himp2_scaffold_1333	106033	109585	Haimp10005755m	similar_to_TEs
Himp2_scaffold_1335	83063	84560	Haimp10005789m	overlap_with_contig_termini
Himp2_scaffold_1335	90716	94954	Haimp10005791m	overlap_with_contig_termini
Himp2_scaffold_1335	105016	115164	Haimp10005794m	overlap_with_contig_termini
Himp2_scaffold_13351	518	4878	Haimp10005802m	FCD_gap
Himp2_scaffold_1338	8500	11522	Haimp10005822m	overlap_with_contig_termini
Himp2_scaffold_1338	27077	34214	Haimp10005825m	overlap_with_contig_termini
Himp2_scaffold_1339	5582	13361	Haimp10005843m	overlap_with_contig_termini
Himp2_scaffold_134	77454	84993	Haimp10005867m	overlap_with_contig_termini
Himp2_scaffold_134	95400	98670	Haimp10005870m	overlap_with_contig_termini
Himp2_scaffold_134	115660	121238	Haimp10005875m	overlap_with_contig_termini
Himp2_scaffold_134	150029	151390	Haimp10005879m	overlap_with_contig_termini
Himp2_scaffold_1341	6528	7698	Haimp10005892m	overlap_with_contig_termini
Himp2_scaffold_1341	98720	101516	Haimp10005919m	overlap_with_contig_termini
Himp2_scaffold_1341	115845	123677	Haimp10005924m	overlap_with_contig_termini
Himp2_scaffold_1345	174275	175380	Haimp10005987m	overlap_with_contig_termini
Himp2_scaffold_1345	196449	206506	Haimp10005991m	overlap_with_contig_termini
Himp2_scaffold_13453	4695	6033	Haimp10005997m	overlap_with_contig_termini
Himp2_scaffold_13467	2006	8972	Haimp10006007m	overlap_with_contig_termini
Himp2_scaffold_1347	89047	91323	Haimp10006021m	overlap_with_contig_termini
Himp2_scaffold_13493	1312	8650	Haimp10006042m	overlap_with_contig_termini
Himp2_scaffold_13505	2922	5098	Haimp10006067m	FCD_gap
Himp2_scaffold_1352	119657	131712	Haimp10006080m	overlap_with_contig_termini
Himp2_scaffold_1352	140654	144305	Haimp10006083m	overlap_with_contig_termini
Himp2_scaffold_13522	1448	6610	Haimp10006089m	overlap_with_contig_termini
Himp2_scaffold_13553	10088	13695	Haimp10006102m	overlap_with_contig_termini
Himp2_scaffold_1356	43129	59738	Haimp10006113m	overlap_with_contig_termini
Himp2_scaffold_136	57408	59883	Haimp10006149m	lack_evidential_support
Himp2_scaffold_1362	35661	36400	Haimp10006166m	similar_to_TEs
Himp2_scaffold_1362	62119	64222	Haimp10006169m	similar_to_TEs
Himp2_scaffold_1363	17036	25927	Haimp10006176m	overlap_with_contig_termini
Himp2_scaffold_1364	7215	18410	Haimp10006181m	overlap_with_contig_termini
Himp2_scaffold_1364	116390	132942	Haimp10006204m	overlap_with_contig_termini
Himp2_scaffold_13666	6272	7878	Haimp10006219m	similar_to_TEs
Himp2_scaffold_13681	19	5199	Haimp10006235m	FCD_gap,overlap_with_contig_termini
Himp2_scaffold_1369	45867	47620	Haimp10006246m	FCD_gap
Himp2_scaffold_1369	59497	62398	Haimp10006247m	FCD_gap
Himp2_scaffold_1369	107762	110199	Haimp10006256m	overlap_with_contig_termini
Himp2_scaffold_1369	137407	139969	Haimp10006262m	overlap_with_contig_termini
Himp2_scaffold_1369	140524	147826	Haimp10006263m	overlap_with_contig_termini
Himp2_scaffold_1373	24620	28582	Haimp10006290m	overlap_with_contig_termini
Himp2_scaffold_1373	122783	127828	Haimp10006306m	overlap_with_contig_termini
Himp2_scaffold_1373	144079	150605	Haimp10006311m	overlap_with_contig_termini
Himp2_scaffold_1375	6105	10236	Haimp10006323m	overlap_with_contig_termini
Himp2_scaffold_1377	27240	29328	Haimp10006340m	overlap_with_contig_termini
Himp2_scaffold_1378	0	1291	Haimp10006358m	overlap_with_contig_termini
Himp2_scaffold_1379	118077	120895	Haimp10006389m	overlap_with_contig_termini
Himp2_scaffold_1379	129118	131484	Haimp10006390m	overlap_with_contig_termini
Himp2_scaffold_1380	109736	112345	Haimp10006407m	overlap_with_contig_termini
Himp2_scaffold_1380	122266	128811	Haimp10006410m	overlap_with_contig_termini
Himp2_scaffold_13811	5013	9441	Haimp10006414m	overlap_with_contig_termini
Himp2_scaffold_13826	1694	3030	Haimp10006424m	overlap_with_contig_termini
Himp2_scaffold_1384	30222	33607	Haimp10006439m	overlap_with_contig_termini
Himp2_scaffold_1385	55803	62226	Haimp10006462m	overlap_with_contig_termini
Himp2_scaffold_13878	7010	8489	Haimp10006476m	FCD_gap
Himp2_scaffold_1388	81749	85581	Haimp10006484m	overlap_with_contig_termini
Himp2_scaffold_1389	0	790	Haimp10006488m	overlap_with_contig_termini
Himp2_scaffold_1389	7471	13345	Haimp10006490m	overlap_with_contig_termini
Himp2_scaffold_1389	16181	20875	Haimp10006491m	overlap_with_contig_termini
Himp2_scaffold_1389	26840	30512	Haimp10006493m	overlap_with_contig_termini
Himp2_scaffold_1389	43044	56282	Haimp10006496m	overlap_with_contig_termini
Himp2_scaffold_13922	7006	8861	Haimp10006522m	overlap_with_contig_termini
Himp2_scaffold_1393	90270	107272	Haimp10006544m	overlap_with_contig_termini
Himp2_scaffold_13934	2	1871	Haimp10006547m	FCD_gap
Himp2_scaffold_13934	4637	8431	Haimp10006548m	FCD_gap,overlap_with_contig_termini
Himp2_scaffold_1396	38013	42317	Haimp10006570m	overlap_with_contig_termini
Himp2_scaffold_1398	48797	53341	Haimp10006594m	overlap_with_contig_termini
Himp2_scaffold_1398	78301	81282	Haimp10006600m	overlap_with_contig_termini
Himp2_scaffold_1398	87275	91647	Haimp10006604m	overlap_with_contig_termini
Himp2_scaffold_13984	3895	7603	Haimp10006629m	overlap_with_contig_termini
Himp2_scaffold_1402	24612	25257	Haimp10006722m	similar_to_TEs
Himp2_scaffold_14026	5978	7550	Haimp10006732m	overlap_with_contig_termini
Himp2_scaffold_14058	1	5911	Haimp10006763m	overlap_with_contig_termini
Himp2_scaffold_14059	4852	7345	Haimp10006768m	overlap_with_contig_termini
Himp2_scaffold_1407	2805	8584	Haimp10006788m	FCD_gap,overlap_with_contig_termini
Himp2_scaffold_14071	3220	5189	Haimp10006789m	overlap_with_contig_termini
Himp2_scaffold_14088	2138	7096	Haimp10006796m	overlap_with_contig_termini
Himp2_scaffold_1409	95733	98910	Haimp10006800m	similar_to_TEs
Himp2_scaffold_14092	38	6560	Haimp10006804m	overlap_with_contig_termini
Himp2_scaffold_1410	73530	90415	Haimp10006816m	overlap_with_contig_termini
Himp2_scaffold_1410	102835	108493	Haimp10006818m	overlap_with_contig_termini
Himp2_scaffold_1411	15285	20284	Haimp10006825m	overlap_with_contig_termini
Himp2_scaffold_1412	88652	92725	Haimp10006839m	overlap_with_contig_termini
Himp2_scaffold_1413	85053	86764	Haimp10006845m	overlap_with_contig_termini
Himp2_scaffold_14134	0	4441	Haimp10006846m	overlap_with_contig_termini
Himp2_scaffold_14137	0	1565	Haimp10006847m	FCD_gap,overlap_with_contig_termini
Himp2_scaffold_14137	3396	7760	Haimp10006849m	FCD_gap
Himp2_scaffold_14172	131	3361	Haimp10006898m	FCD_gap,overlap_with_contig_termini
Himp2_scaffold_14172	4990	7799	Haimp10006899m	FCD_gap
Himp2_scaffold_14187	2969	7074	Haimp10006910m	overlap_with_contig_termini
Himp2_scaffold_1419	36146	38579	Haimp10006912m	FCD_gap
Himp2_scaffold_14235	202	6426	Haimp10006949m	overlap_with_contig_termini
Himp2_scaffold_1425	11267	13404	Haimp10006966m	overlap_with_contig_termini
Himp2_scaffold_1425	88346	102930	Haimp10006978m	overlap_with_contig_termini
Himp2_scaffold_1425	129682	131758	Haimp10006984m	FCD_gap
Himp2_scaffold_1425	133385	133893	Haimp10006985m	FCD_gap
Himp2_scaffold_1425	141980	143715	Haimp10006986m	FCD_gap
Himp2_scaffold_1425	162011	172382	Haimp10006990m	FCD
Himp2_scaffold_1425	173875	177653	Haimp10006991m	overlap_with_contig_termini
Himp2_scaffold_1426	100967	106785	Haimp10007010m	overlap_with_contig_termini
Himp2_scaffold_1426	113032	116356	Haimp10007015m	overlap_with_contig_termini
Himp2_scaffold_143	4635	9785	Haimp10007053m	overlap_with_contig_termini
Himp2_scaffold_143	123031	127981	Haimp10007064m	overlap_with_contig_termini
Himp2_scaffold_1432	54993	57051	Haimp10007092m	overlap_with_contig_termini
Himp2_scaffold_14322	404	5729	Haimp10007119m	overlap_with_contig_termini
Himp2_scaffold_14363	1958	5141	Haimp10007158m	overlap_with_contig_termini
Himp2_scaffold_14365	2163	4283	Haimp10007159m	overlap_with_contig_termini
Himp2_scaffold_144	19291	20305	Haimp10007189m	overlap_with_contig_termini
Himp2_scaffold_1441	45931	49251	Haimp10007209m	overlap_with_contig_termini
Himp2_scaffold_1441	91589	95962	Haimp10007215m	overlap_with_contig_termini
Himp2_scaffold_1441	122004	124198	Haimp10007219m	FCD_gap,overlap_with_contig_termini
Himp2_scaffold_1441	158724	160772	Haimp10007223m	overlap_with_contig_termini
Himp2_scaffold_1442	110692	117924	Haimp10007240m	overlap_with_contig_termini
Himp2_scaffold_14437	3523	5420	Haimp10007246m	similar_to_TEs
Himp2_scaffold_1445	66785	69054	Haimp10007270m	overlap_with_contig_termini
Himp2_scaffold_1448	34160	44111	Haimp10007292m	overlap_with_contig_termini
Himp2_scaffold_1448	47045	51122	Haimp10007293m	overlap_with_contig_termini
Himp2_scaffold_1448	143129	151385	Haimp10007301m	overlap_with_contig_termini
Himp2_scaffold_14482	1385	5921	Haimp10007304m	overlap_with_contig_termini
Himp2_scaffold_14493	0	293	Haimp10007313m	overlap_with_contig_termini
Himp2_scaffold_1455	121204	124381	Haimp10007362m	overlap_with_contig_termini
Himp2_scaffold_14574	3435	4654	Haimp10007371m	lack_evidential_support,overlap_with_contig_termini
Himp2_scaffold_14586	4109	6280	Haimp10007390m	overlap_with_contig_termini
Himp2_scaffold_1459	97189	99388	Haimp10007394m	overlap_with_contig_termini
Himp2_scaffold_14596	1320	6586	Haimp10007412m	overlap_with_contig_termini
Himp2_scaffold_1464	63195	65213	Haimp10007444m	FCD_gap
Himp2_scaffold_1465	65803	68667	Haimp10007488m	overlap_with_contig_termini
Himp2_scaffold_1465	82601	85332	Haimp10007489m	overlap_with_contig_termini
Himp2_scaffold_1468	133066	144499	Haimp10007527m	overlap_with_contig_termini
Himp2_scaffold_1470	121856	122952	Haimp10007560m	FCD_gap,lack_evidential_support,overlap_with_contig_termini
Himp2_scaffold_14773	3902	5403	Haimp10007612m	overlap_with_contig_termini
Himp2_scaffold_14776	2172	4731	Haimp10007615m	similar_to_TEs
Himp2_scaffold_14784	1567	4991	Haimp10007618m	overlap_with_contig_termini
Himp2_scaffold_14786	926	4828	Haimp10007622m	overlap_with_contig_termini
Himp2_scaffold_1480	50741	56292	Haimp10007659m	overlap_with_contig_termini
Himp2_scaffold_14824	646	5314	Haimp10007674m	overlap_with_contig_termini
Himp2_scaffold_14843	1039	5269	Haimp10007687m	overlap_with_contig_termini
Himp2_scaffold_1487	37617	39321	Haimp10007692m	overlap_with_contig_termini
Himp2_scaffold_1488	8304	18094	Haimp10007698m	FCD_gap,overlap_with_contig_termini
Himp2_scaffold_1489	18576	28596	Haimp10007704m	FCD_gap
Himp2_scaffold_149	28915	29696	Haimp10007716m	similar_to_TEs
Himp2_scaffold_1495	8678	9668	Haimp10007782m	FCD_gap
Himp2_scaffold_1497	66592	69431	Haimp10007795m	FCD_gap,overlap_with_contig_termini
Himp2_scaffold_1497	72683	75621	Haimp10007796m	FCD_gap
Himp2_scaffold_1498	12894	22045	Haimp10007799m	overlap_with_contig_termini
Himp2_scaffold_1499	131221	135249	Haimp10007829m	overlap_with_contig_termini
Himp2_scaffold_15	432036	432447	Haimp10007856m	lack_evidential_support
Himp2_scaffold_1500	39394	43462	Haimp10007869m	overlap_with_contig_termini
Himp2_scaffold_1500	74044	76454	Haimp10007876m	lack_evidential_support
Himp2_scaffold_15023	591	4151	Haimp10007902m	overlap_with_contig_termini
Himp2_scaffold_15025	1414	3794	Haimp10007903m	overlap_with_contig_termini
Himp2_scaffold_15042	0	1290	Haimp10007916m	overlap_with_contig_termini
Himp2_scaffold_15061	1262	3251	Haimp10007927m	overlap_with_contig_termini
Himp2_scaffold_15088	1583	4082	Haimp10007938m	overlap_with_contig_termini
Himp2_scaffold_15091	546	1128	Haimp10007944m	lack_evidential_support
Himp2_scaffold_151	1978	2701	Haimp10007949m	similar_to_TEs
Himp2_scaffold_1513	88150	91081	Haimp10008006m	overlap_with_contig_termini
Himp2_scaffold_1513	102757	105067	Haimp10008009m	overlap_with_contig_termini
Himp2_scaffold_1515	986	7186	Haimp10008020m	overlap_with_contig_termini
Himp2_scaffold_15153	0	4148	Haimp10008037m	overlap_with_contig_termini
Himp2_scaffold_15186	6099	10357	Haimp10008083m	overlap_with_contig_termini
Himp2_scaffold_15217	243	2240	Haimp10008115m	overlap_with_contig_termini
Himp2_scaffold_15249	2884	3724	Haimp10008142m	overlap_with_contig_termini
Himp2_scaffold_1525	93311	95556	Haimp10008155m	overlap_with_contig_termini
Himp2_scaffold_1525	98301	100707	Haimp10008156m	overlap_with_contig_termini
Himp2_scaffold_1525	124732	129011	Haimp10008161m	overlap_with_contig_termini
Himp2_scaffold_1526	3561	8813	Haimp10008164m	overlap_with_contig_termini
Himp2_scaffold_1526	127537	129756	Haimp10008168m	similar_to_TEs
Himp2_scaffold_15270	972	2931	Haimp10008178m	overlap_with_contig_termini
Himp2_scaffold_1533	16231	18579	Haimp10008204m	overlap_with_contig_termini
Himp2_scaffold_1535	120832	124080	Haimp10008239m	FCD_gap
Himp2_scaffold_1539	101411	106251	Haimp10008263m	overlap_with_contig_termini
Himp2_scaffold_1540	92148	92349	Haimp10008286m	FCD_gap
Himp2_scaffold_1541	52027	53016	Haimp10008312m	overlap_with_contig_termini
Himp2_scaffold_1542	2559	8824	Haimp10008322m	overlap_with_contig_termini
Himp2_scaffold_1546	89371	94109	Haimp10008366m	overlap_with_contig_termini
Himp2_scaffold_15473	2074	3054	Haimp10008375m	overlap_with_contig_termini
Himp2_scaffold_1548	23804	37039	Haimp10008378m	overlap_with_contig_termini
Himp2_scaffold_155	129737	130520	Haimp10008408m	FCD
Himp2_scaffold_155	144924	147308	Haimp10008409m	overlap_with_contig_termini
Himp2_scaffold_1553	47739	65103	Haimp10008431m	overlap_with_contig_termini
Himp2_scaffold_1553	133804	134815	Haimp10008434m	lack_evidential_support
Himp2_scaffold_1558	3104	13892	Haimp10008450m	overlap_with_contig_termini
Himp2_scaffold_1560	18473	23515	Haimp10008466m	overlap_with_contig_termini
Himp2_scaffold_1561	2628	7125	Haimp10008470m	lack_evidential_support
Himp2_scaffold_1561	121805	128369	Haimp10008498m	overlap_with_contig_termini
Himp2_scaffold_15616	1067	2822	Haimp10008520m	overlap_with_contig_termini
Himp2_scaffold_1563	393	16708	Haimp10008524m	overlap_with_contig_termini
Himp2_scaffold_1563	17703	19988	Haimp10008525m	FCD_gap
Himp2_scaffold_1563	20026	23252	Haimp10008526m	FCD_gap,overlap_with_contig_termini
Himp2_scaffold_1564	84565	85710	Haimp10008544m	overlap_with_contig_termini
Himp2_scaffold_1569	42374	81115	Haimp10008575m	overlap_with_contig_termini
Himp2_scaffold_1570	117923	131418	Haimp10008595m	overlap_with_contig_termini
Himp2_scaffold_1579	64521	72315	Haimp10008654m	overlap_with_contig_termini
Himp2_scaffold_1580	53226	54587	Haimp10008670m	similar_to_TEs
Himp2_scaffold_15810	1113	2427	Haimp10008683m	lack_evidential_support
Himp2_scaffold_15816	0	2581	Haimp10008685m	overlap_with_contig_termini
Himp2_scaffold_1586	32384	43107	Haimp10008708m	overlap_with_contig_termini
Himp2_scaffold_159	202135	204511	Haimp10008736m	similar_to_TEs
Himp2_scaffold_1591	16529	17229	Haimp10008748m	overlap_with_contig_termini
Himp2_scaffold_1594	0	349	Haimp10008768m	overlap_with_contig_termini
Himp2_scaffold_1594	53377	55131	Haimp10008775m	overlap_with_contig_termini
Himp2_scaffold_1597	1	4700	Haimp10008801m	overlap_with_contig_termini
Himp2_scaffold_16018	0	1423	Haimp10008825m	overlap_with_contig_termini
Himp2_scaffold_16020	2557	4780	Haimp10008828m	overlap_with_contig_termini
Himp2_scaffold_1607	16053	19626	Haimp10008855m	overlap_with_contig_termini
Himp2_scaffold_161	57389	58226	Haimp10008881m	similar_to_TEs
Himp2_scaffold_1611	30240	34811	Haimp10008899m	overlap_with_contig_termini
Himp2_scaffold_1611	72391	77347	Haimp10008903m	overlap_with_contig_termini
Himp2_scaffold_1611	80951	85508	Haimp10008905m	overlap_with_contig_termini
Himp2_scaffold_1612	94731	109565	Haimp10008941m	overlap_with_contig_termini
Himp2_scaffold_1612	115651	122495	Haimp10008945m	overlap_with_contig_termini
Himp2_scaffold_1613	30326	34029	Haimp10008967m	overlap_with_contig_termini
Himp2_scaffold_1618	18530	30773	Haimp10008989m	overlap_with_contig_termini
Himp2_scaffold_1621	22566	31985	Haimp10009001m	overlap_with_contig_termini
Himp2_scaffold_1632	42422	48983	Haimp10009070m	overlap_with_contig_termini
Himp2_scaffold_1632	78299	80640	Haimp10009077m	overlap_with_contig_termini
Himp2_scaffold_1632	84957	88994	Haimp10009079m	overlap_with_contig_termini
Himp2_scaffold_1638	63177	65423	Haimp10009101m	overlap_with_contig_termini
Himp2_scaffold_1638	65538	68914	Haimp10009102m	overlap_with_contig_termini
Himp2_scaffold_1639	0	1141	Haimp10009117m	overlap_with_contig_termini
Himp2_scaffold_1639	55185	58204	Haimp10009129m	overlap_with_contig_termini
Himp2_scaffold_1639	101196	104334	Haimp10009134m	overlap_with_contig_termini
Himp2_scaffold_16480	1617	4546	Haimp10009204m	overlap_with_contig_termini
Himp2_scaffold_1649	91539	97778	Haimp10009211m	overlap_with_contig_termini
Himp2_scaffold_16490	528	2862	Haimp10009213m	overlap_with_contig_termini
Himp2_scaffold_1659	61317	64694	Haimp10009316m	FCD_gap
Himp2_scaffold_1666	42036	43506	Haimp10009355m	lack_evidential_support
Himp2_scaffold_16669	0	372	Haimp10009359m	overlap_with_contig_termini
Himp2_scaffold_1673	49420	52195	Haimp10009376m	overlap_with_contig_termini
Himp2_scaffold_1673	99038	100794	Haimp10009387m	overlap_with_contig_termini
Himp2_scaffold_1673	123165	127125	Haimp10009391m	overlap_with_contig_termini
Himp2_scaffold_16732	0	312	Haimp10009392m	overlap_with_contig_termini
Himp2_scaffold_1678	1098	5514	Haimp10009414m	overlap_with_contig_termini
Himp2_scaffold_1679	145	996	Haimp10009425m	similar_to_TEs
Himp2_scaffold_1679	63854	64859	Haimp10009428m	overlap_with_contig_termini
Himp2_scaffold_1679	112995	114742	Haimp10009430m	FCD_gap
Himp2_scaffold_1679	115737	116190	Haimp10009431m	FCD_gap
Himp2_scaffold_1681	22504	25824	Haimp10009448m	overlap_with_contig_termini
Himp2_scaffold_1681	88986	94113	Haimp10009457m	overlap_with_contig_termini
Himp2_scaffold_1681	117876	121248	Haimp10009459m	overlap_with_contig_termini
Himp2_scaffold_1684	113677	119596	Haimp10009481m	overlap_with_contig_termini
Himp2_scaffold_1686	68388	82461	Haimp10009500m	overlap_with_contig_termini
Himp2_scaffold_1691	9275	16527	Haimp10009534m	overlap_with_contig_termini
Himp2_scaffold_1696	1263	2660	Haimp10009549m	overlap_with_contig_termini
Himp2_scaffold_1699	144392	158357	Haimp10009564m	overlap_with_contig_termini
Himp2_scaffold_170	111775	114085	Haimp10009571m	FCD
Himp2_scaffold_1700	122845	126717	Haimp10009584m	similar_to_TEs
Himp2_scaffold_1701	415	7194	Haimp10009588m	overlap_with_contig_termini
Himp2_scaffold_1701	34667	38877	Haimp10009594m	overlap_with_contig_termini
Himp2_scaffold_1701	97453	109741	Haimp10009599m	overlap_with_contig_termini
Himp2_scaffold_1702	2237	5080	Haimp10009607m	overlap_with_contig_termini
Himp2_scaffold_1702	42946	45270	Haimp10009614m	FCD_gap
Himp2_scaffold_1702	117201	118638	Haimp10009620m	overlap_with_contig_termini
Himp2_scaffold_1705	90140	90317	Haimp10009685m	lack_evidential_support
Himp2_scaffold_1706	35527	43232	Haimp10009689m	overlap_with_contig_termini
Himp2_scaffold_1706	81871	92746	Haimp10009691m	overlap_with_contig_termini
Himp2_scaffold_1706	121537	129731	Haimp10009695m	overlap_with_contig_termini
Himp2_scaffold_1707	26175	34212	Haimp10009702m	overlap_with_contig_termini
Himp2_scaffold_1707	41129	44624	Haimp10009703m	overlap_with_contig_termini
Himp2_scaffold_1707	115127	119713	Haimp10009714m	overlap_with_contig_termini
Himp2_scaffold_17075	2169	2880	Haimp10009717m	overlap_with_contig_termini
Himp2_scaffold_1709	5316	12372	Haimp10009725m	overlap_with_contig_termini
Himp2_scaffold_1712	59644	63612	Haimp10009744m	overlap_with_contig_termini
Himp2_scaffold_1724	118993	128810	Haimp10009830m	overlap_with_contig_termini
Himp2_scaffold_1725	53432	61966	Haimp10009839m	overlap_with_contig_termini
Himp2_scaffold_1730	34443	42126	Haimp10009863m	overlap_with_contig_termini
Himp2_scaffold_1730	52803	59198	Haimp10009867m	overlap_with_contig_termini
Himp2_scaffold_1730	96867	100422	Haimp10009873m	overlap_with_contig_termini
Himp2_scaffold_1731	140	1031	Haimp10009884m	FCD_gap
Himp2_scaffold_1731	1295	1922	Haimp10009885m	FCD_gap
Himp2_scaffold_1731	9948	10911	Haimp10009887m	FCD_gap
Himp2_scaffold_1732	40855	43647	Haimp10009899m	overlap_with_contig_termini
Himp2_scaffold_1733	25452	29304	Haimp10009905m	overlap_with_contig_termini
Himp2_scaffold_1733	78402	96340	Haimp10009913m	overlap_with_contig_termini
Himp2_scaffold_1735	8895	13847	Haimp10009926m	overlap_with_contig_termini
Himp2_scaffold_1735	85282	95127	Haimp10009934m	overlap_with_contig_termini
Himp2_scaffold_1736	35127	37632	Haimp10009950m	overlap_with_contig_termini
Himp2_scaffold_1736	107662	112201	Haimp10009959m	overlap_with_contig_termini
Himp2_scaffold_1737	22902	23914	Haimp10009966m	overlap_with_contig_termini
Himp2_scaffold_1737	30571	57983	Haimp10009967m,Haimp10009968m	overlap_with_contig_termini
Himp2_scaffold_1739	61	4020	Haimp10010025m	lack_evidential_support
Himp2_scaffold_17472	0	264	Haimp10010081m	overlap_with_contig_termini
Himp2_scaffold_175	10004	13444	Haimp10010086m	overlap_with_contig_termini
Himp2_scaffold_175	39719	42434	Haimp10010089m	FCD_gap,overlap_with_contig_termini
Himp2_scaffold_175	107714	114170	Haimp10010094m	similar_to_TEs
Himp2_scaffold_1750	26085	29746	Haimp10010107m	overlap_with_contig_termini
Himp2_scaffold_1765	8578	11154	Haimp10010161m	FCD
Himp2_scaffold_1765	13665	15313	Haimp10010162m	FCD
Himp2_scaffold_1766	108230	111161	Haimp10010184m	overlap_with_contig_termini
Himp2_scaffold_177	31125	34894	Haimp10010204m	overlap_with_contig_termini
Himp2_scaffold_1772	81424	83890	Haimp10010232m	FCD_gap
Himp2_scaffold_1772	87724	88456	Haimp10010233m	FCD_gap
Himp2_scaffold_1772	100529	108848	Haimp10010234m	overlap_with_contig_termini
Himp2_scaffold_1773	9082	12998	Haimp10010239m	overlap_with_contig_termini
Himp2_scaffold_1774	59963	82334	Haimp10010252m	overlap_with_contig_termini
Himp2_scaffold_1779	6688	16023	Haimp10010282m	overlap_with_contig_termini
Himp2_scaffold_1782	8043	10631	Haimp10010304m	FCD_gap
Himp2_scaffold_17821	0	433	Haimp10010319m	overlap_with_contig_termini
Himp2_scaffold_1783	112903	120093	Haimp10010326m	overlap_with_contig_termini
Himp2_scaffold_1789	13868	20276	Haimp10010342m	overlap_with_contig_termini
Himp2_scaffold_179	29073	32419	Haimp10010353m	overlap_with_contig_termini
Himp2_scaffold_1791	39047	40128	Haimp10010364m	FCD_gap
Himp2_scaffold_1797	73778	81266	Haimp10010384m	overlap_with_contig_termini
Himp2_scaffold_18	69419	78015	Haimp10010414m	overlap_with_contig_termini
Himp2_scaffold_180	75399	77613	Haimp10010430m	overlap_with_contig_termini
Himp2_scaffold_1800	33536	47095	Haimp10010442m	overlap_with_contig_termini
Himp2_scaffold_1804	12883	16450	Haimp10010467m	overlap_with_contig_termini
Himp2_scaffold_181	172339	175424	Haimp10010529m	FCD_gap,overlap_with_contig_termini
Himp2_scaffold_181	187768	192501	Haimp10010530m	FCD_gap,overlap_with_contig_termini
Himp2_scaffold_18253	103	1116	Haimp10010617m	lack_evidential_support
Himp2_scaffold_1826	37515	40897	Haimp10010621m	similar_to_TEs
Himp2_scaffold_18286	0	2414	Haimp10010625m	overlap_with_contig_termini
Himp2_scaffold_1829	45213	49828	Haimp10010629m	overlap_with_contig_termini
Himp2_scaffold_1829	71131	79073	Haimp10010632m	overlap_with_contig_termini
Himp2_scaffold_1829	117094	122802	Haimp10010637m	overlap_with_contig_termini
Himp2_scaffold_1837	57606	65803	Haimp10010681m	overlap_with_contig_termini
Himp2_scaffold_1837	85355	91660	Haimp10010685m	FCD
Himp2_scaffold_18410	170	1421	Haimp10010697m	overlap_with_contig_termini
Himp2_scaffold_1846	27332	34485	Haimp10010708m	overlap_with_contig_termini
Himp2_scaffold_1846	54365	55659	Haimp10010712m	overlap_with_contig_termini
Himp2_scaffold_1847	14448	32101	Haimp10010714m	overlap_with_contig_termini
Himp2_scaffold_1847	34962	42256	Haimp10010716m	overlap_with_contig_termini
Himp2_scaffold_185	85581	92249	Haimp10010734m	overlap_with_contig_termini
Himp2_scaffold_185	133500	148742	Haimp10010738m	overlap_with_contig_termini
Himp2_scaffold_18541	3978	6603	Haimp10010795m	overlap_with_contig_termini
Himp2_scaffold_1856	48863	51214	Haimp10010798m	similar_to_TEs
Himp2_scaffold_1869	15490	66512	Haimp10010869m	overlap_with_contig_termini
Himp2_scaffold_1870	57763	65972	Haimp10010892m	overlap_with_contig_termini
Himp2_scaffold_1871	22636	33189	Haimp10010896m	overlap_with_contig_termini
Himp2_scaffold_1883	30989	33253	Haimp10010945m	overlap_with_contig_termini
Himp2_scaffold_1887	72168	84748	Haimp10010965m	overlap_with_contig_termini
Himp2_scaffold_189	4156	9438	Haimp10010970m	overlap_with_contig_termini
Himp2_scaffold_1894	11542	12681	Haimp10011028m	overlap_with_contig_termini
Himp2_scaffold_1894	84738	91442	Haimp10011045m	overlap_with_contig_termini
Himp2_scaffold_1895	18884	21119	Haimp10011050m	FCD_gap
Himp2_scaffold_1895	33861	38537	Haimp10011055m	overlap_with_contig_termini
Himp2_scaffold_1897	7193	12355	Haimp10011062m	overlap_with_contig_termini
Himp2_scaffold_1897	92223	96628	Haimp10011067m	overlap_with_contig_termini
Himp2_scaffold_1898	109896	110438	Haimp10011085m	lack_evidential_support
Himp2_scaffold_18985	79	1295	Haimp10011089m	overlap_with_contig_termini
Himp2_scaffold_19	42621	43790	Haimp10011099m	similar_to_TEs
Himp2_scaffold_19	146348	151711	Haimp10011110m	overlap_with_contig_termini
Himp2_scaffold_1900	31059	33367	Haimp10011122m	lack_evidential_support
Himp2_scaffold_1900	77155	82119	Haimp10011128m	overlap_with_contig_termini
Himp2_scaffold_1901	111565	115528	Haimp10011146m	FCD_gap,overlap_with_contig_termini
Himp2_scaffold_1901	116086	117764	Haimp10011147m	FCD_gap
Himp2_scaffold_1901	118872	120152	Haimp10011149m	FCD_gap
Himp2_scaffold_1902	69859	79985	Haimp10011153m	overlap_with_contig_termini
Himp2_scaffold_1903	72312	96178	Haimp10011164m	overlap_with_contig_termini
Himp2_scaffold_1905	0	4728	Haimp10011176m	overlap_with_contig_termini
Himp2_scaffold_1905	90978	105928	Haimp10011187m	overlap_with_contig_termini
Himp2_scaffold_1906	25156	29028	Haimp10011195m	overlap_with_contig_termini
Himp2_scaffold_1907	28857	36774	Haimp10011208m	overlap_with_contig_termini
Himp2_scaffold_191	232884	235086	Haimp10011257m	overlap_with_contig_termini
Himp2_scaffold_1910	3963	7739	Haimp10011263m	overlap_with_contig_termini
Himp2_scaffold_1910	20036	26299	Haimp10011266m	overlap_with_contig_termini
Himp2_scaffold_1911	14963	27559	Haimp10011275m	overlap_with_contig_termini
Himp2_scaffold_1913	15026	26922	Haimp10011295m	overlap_with_contig_termini
Himp2_scaffold_1916	6863	12079	Haimp10011305m	overlap_with_contig_termini
Himp2_scaffold_1917	40079	40493	Haimp10011316m	overlap_with_contig_termini
Himp2_scaffold_1917	76045	81394	Haimp10011323m	overlap_with_contig_termini
Himp2_scaffold_1919	19535	24747	Haimp10011342m	overlap_with_contig_termini
Himp2_scaffold_1919	48524	53516	Haimp10011346m	overlap_with_contig_termini
Himp2_scaffold_1933	30767	32604	Haimp10011417m	overlap_with_contig_termini
Himp2_scaffold_1933	41267	46005	Haimp10011419m	overlap_with_contig_termini
Himp2_scaffold_1935	68759	76765	Haimp10011431m	overlap_with_contig_termini
Himp2_scaffold_1936	30271	32963	Haimp10011433m	FCD_gap
Himp2_scaffold_1949	19227	30015	Haimp10011501m	overlap_with_contig_termini
Himp2_scaffold_1949	45736	55211	Haimp10011502m	overlap_with_contig_termini
Himp2_scaffold_1953	6853	11330	Haimp10011517m	overlap_with_contig_termini
Himp2_scaffold_1957	2768	8019	Haimp10011524m	overlap_with_contig_termini
Himp2_scaffold_1957	129766	130657	Haimp10011546m	FCD_gap
Himp2_scaffold_1959	68620	78056	Haimp10011568m	overlap_with_contig_termini
Himp2_scaffold_1959	117137	124520	Haimp10011570m	overlap_with_contig_termini
Himp2_scaffold_196	244032	259296	Haimp10011580m	overlap_with_contig_termini
Himp2_scaffold_196	266668	267084	Haimp10011581m	overlap_with_contig_termini
Himp2_scaffold_1963	48316	50008	Haimp10011615m	overlap_with_contig_termini
Himp2_scaffold_1965	113543	120199	Haimp10011631m	overlap_with_contig_termini
Himp2_scaffold_1969	26170	27365	Haimp10011659m	overlap_with_contig_termini
Himp2_scaffold_1969	32673	37904	Haimp10011660m	overlap_with_contig_termini
Himp2_scaffold_197	27894	33515	Haimp10011664m	overlap_with_contig_termini
Himp2_scaffold_197	66810	79969	Haimp10011665m	overlap_with_contig_termini
Himp2_scaffold_197	237116	241924	Haimp10011692m	overlap_with_contig_termini
Himp2_scaffold_1970	6693	8968	Haimp10011707m	lack_evidential_support,overlap_with_contig_termini
Himp2_scaffold_1978	16216	19648	Haimp10011756m	overlap_with_contig_termini
Himp2_scaffold_198	1381	28447	Haimp10011773m	overlap_with_contig_termini
Himp2_scaffold_1982	20403	27072	Haimp10011791m	overlap_with_contig_termini
Himp2_scaffold_1985	38662	56858	Haimp10011802m	overlap_with_contig_termini
Himp2_scaffold_1989	19454	19957	Haimp10011823m	overlap_with_contig_termini
Himp2_scaffold_1989	21009	27295	Haimp10011825m	overlap_with_contig_termini
Himp2_scaffold_1991	11259	19688	Haimp10011838m	overlap_with_contig_termini
Himp2_scaffold_1991	93515	94199	Haimp10011843m	FCD_gap
Himp2_scaffold_1992	4859	8302	Haimp10011851m	overlap_with_contig_termini
Himp2_scaffold_1997	32567	43758	Haimp10011876m	overlap_with_contig_termini
Himp2_scaffold_1997	50666	53125	Haimp10011879m	overlap_with_contig_termini
Himp2_scaffold_19972	393	1104	Haimp10011884m	overlap_with_contig_termini
Himp2_scaffold_1998	68865	74906	Haimp10011886m	overlap_with_contig_termini
Himp2_scaffold_1999	74524	85060	Haimp10011903m	overlap_with_contig_termini
Himp2_scaffold_1999	90250	95150	Haimp10011906m	overlap_with_contig_termini
Himp2_scaffold_200	32116	34533	Haimp10011923m	overlap_with_contig_termini
Himp2_scaffold_200	147954	155931	Haimp10011925m	lack_evidential_support
Himp2_scaffold_2000	115408	117876	Haimp10011941m	similar_to_TEs
Himp2_scaffold_2004	12235	18614	Haimp10011957m	overlap_with_contig_termini
Himp2_scaffold_2005	71438	78018	Haimp10011964m	overlap_with_contig_termini
Himp2_scaffold_2015	50788	53134	Haimp10012004m	FCD_gap,overlap_with_contig_termini
Himp2_scaffold_20162	116	1067	Haimp10012023m	overlap_with_contig_termini,similar_to_TEs
Himp2_scaffold_2017	4210	9806	Haimp10012026m	overlap_with_contig_termini
Himp2_scaffold_2019	48461	60443	Haimp10012054m	overlap_with_contig_termini
Himp2_scaffold_2019	63106	65859	Haimp10012055m	overlap_with_contig_termini
Himp2_scaffold_2019	71471	82483	Haimp10012057m	overlap_with_contig_termini
Himp2_scaffold_2019	179207	183691	Haimp10012072m	overlap_with_contig_termini
Himp2_scaffold_2021	63878	67378	Haimp10012103m	overlap_with_contig_termini
Himp2_scaffold_2023	8507	17770	Haimp10012114m	overlap_with_contig_termini
Himp2_scaffold_2028	20313	24758	Haimp10012148m	overlap_with_contig_termini
Himp2_scaffold_2030	73604	77409	Haimp10012162m	overlap_with_contig_termini
Himp2_scaffold_2030	97302	102618	Haimp10012166m	overlap_with_contig_termini
Himp2_scaffold_2034	111546	113423	Haimp10012204m	lack_evidential_support
Himp2_scaffold_2037	102926	110761	Haimp10012214m	overlap_with_contig_termini
Himp2_scaffold_2045	96774	97911	Haimp10012242m	lack_evidential_support
Himp2_scaffold_2047	69964	73068	Haimp10012254m	overlap_with_contig_termini
Himp2_scaffold_205	158715	169853	Haimp10012267m	overlap_with_contig_termini
Himp2_scaffold_206	93828	100379	Haimp10012329m	overlap_with_contig_termini
Himp2_scaffold_2061	28546	32613	Haimp10012341m	overlap_with_contig_termini
Himp2_scaffold_2061	77266	79557	Haimp10012354m	FCD_gap
Himp2_scaffold_2061	82267	84684	Haimp10012355m	FCD_gap,overlap_with_contig_termini
Himp2_scaffold_2061	92974	94360	Haimp10012356m	FCD_gap
Himp2_scaffold_2065	55379	63652	Haimp10012372m	overlap_with_contig_termini
Himp2_scaffold_2065	67689	72079	Haimp10012373m	overlap_with_contig_termini
Himp2_scaffold_2065	83901	87766	Haimp10012378m	overlap_with_contig_termini
Himp2_scaffold_2071	52	18224	Haimp10012402m	overlap_with_contig_termini
Himp2_scaffold_2076	8962	9239	Haimp10012410m	FCD_gap
Himp2_scaffold_2078	72131	78979	Haimp10012427m	overlap_with_contig_termini
Himp2_scaffold_2078	105638	107669	Haimp10012428m	lack_evidential_support
Himp2_scaffold_208	11025	14721	Haimp10012436m	overlap_with_contig_termini
Himp2_scaffold_208	44662	51970	Haimp10012441m	overlap_with_contig_termini
Himp2_scaffold_208	75526	78175	Haimp10012443m	overlap_with_contig_termini
Himp2_scaffold_2080	776	2757	Haimp10012455m	similar_to_TEs
Himp2_scaffold_2082	71185	72298	Haimp10012459m	similar_to_TEs
Himp2_scaffold_2086	78769	89608	Haimp10012482m	overlap_with_contig_termini
Himp2_scaffold_2087	15951	16966	Haimp10012488m	similar_to_TEs
Himp2_scaffold_2096	66668	67876	Haimp10012536m	lack_evidential_support
Himp2_scaffold_210	78743	90429	Haimp10012562m	overlap_with_contig_termini
Himp2_scaffold_2101	17480	32623	Haimp10012573m	overlap_with_contig_termini
Himp2_scaffold_2104	27375	29138	Haimp10012593m	overlap_with_contig_termini
Himp2_scaffold_2107	61839	62073	Haimp10012612m	FCD_gap
Himp2_scaffold_2109	77905	85692	Haimp10012618m	overlap_with_contig_termini
Himp2_scaffold_2109	104690	114527	Haimp10012620m	overlap_with_contig_termini
Himp2_scaffold_211	23257	25288	Haimp10012626m	lack_evidential_support
Himp2_scaffold_2120	44575	51620	Haimp10012689m	overlap_with_contig_termini
Himp2_scaffold_2121	23278	32896	Haimp10012700m	overlap_with_contig_termini
Himp2_scaffold_2121	66961	72201	Haimp10012706m	overlap_with_contig_termini
Himp2_scaffold_2121	165958	168359	Haimp10012726m	FCD_gap
Himp2_scaffold_2121	185878	188881	Haimp10012727m	FCD_gap,overlap_with_contig_termini
Himp2_scaffold_2121	191033	195511	Haimp10012729m	FCD_gap
Himp2_scaffold_2126	113933	114293	Haimp10012764m	lack_evidential_support
Himp2_scaffold_213	8024	13021	Haimp10012787m	overlap_with_contig_termini
Himp2_scaffold_213	64384	70333	Haimp10012796m	overlap_with_contig_termini
Himp2_scaffold_2130	21264	24143	Haimp10012805m	overlap_with_contig_termini
Himp2_scaffold_2138	21365	33202	Haimp10012828m	overlap_with_contig_termini
Himp2_scaffold_2142	28318	39116	Haimp10012843m	overlap_with_contig_termini
Himp2_scaffold_2142	40453	41401	Haimp10012844m	overlap_with_contig_termini
Himp2_scaffold_2144	37375	44251	Haimp10012857m	overlap_with_contig_termini
Himp2_scaffold_2146	57585	61793	Haimp10012901m	overlap_with_contig_termini
Himp2_scaffold_2146	111908	119924	Haimp10012911m	overlap_with_contig_termini
Himp2_scaffold_2149	68239	73470	Haimp10012928m	overlap_with_contig_termini
Himp2_scaffold_2149	91585	105150	Haimp10012934m	FCD_gap,overlap_with_contig_termini
Himp2_scaffold_215	2398	8047	Haimp10012950m	overlap_with_contig_termini
Himp2_scaffold_2150	39329	42085	Haimp10012966m	overlap_with_contig_termini
Himp2_scaffold_2157	47891	55206	Haimp10012995m	overlap_with_contig_termini
Himp2_scaffold_2160	25028	30175	Haimp10013017m	overlap_with_contig_termini
Himp2_scaffold_2160	41938	50185	Haimp10013019m	overlap_with_contig_termini
Himp2_scaffold_2160	101842	110088	Haimp10013033m	overlap_with_contig_termini
Himp2_scaffold_2161	16170	18552	Haimp10013042m	overlap_with_contig_termini
Himp2_scaffold_2162	112376	116438	Haimp10013050m	similar_to_TEs
Himp2_scaffold_2164	102805	104190	Haimp10013056m	similar_to_TEs
Himp2_scaffold_2164	127834	137006	Haimp10013057m	overlap_with_contig_termini
Himp2_scaffold_2165	11611	16138	Haimp10013061m	overlap_with_contig_termini
Himp2_scaffold_2176	53850	71486	Haimp10013113m	overlap_with_contig_termini
Himp2_scaffold_2184	11247	12292	Haimp10013153m	lack_evidential_support
Himp2_scaffold_2185	38136	47505	Haimp10013163m	overlap_with_contig_termini
Himp2_scaffold_2186	578	3075	Haimp10013173m	FCD_gap
Himp2_scaffold_2186	6779	8176	Haimp10013174m	FCD_gap
Himp2_scaffold_2186	14433	23403	Haimp10013175m	overlap_with_contig_termini
Himp2_scaffold_2186	97961	112702	Haimp10013191m	overlap_with_contig_termini
Himp2_scaffold_2189	100360	110606	Haimp10013210m	overlap_with_contig_termini
Himp2_scaffold_2196	19985	29069	Haimp10013249m	overlap_with_contig_termini
Himp2_scaffold_2198	11447	12135	Haimp10013251m	FCD_gap
Himp2_scaffold_2198	72009	73763	Haimp10013259m	FCD_gap
Himp2_scaffold_2198	75187	77250	Haimp10013260m	FCD_gap,overlap_with_contig_termini
Himp2_scaffold_2198	77323	79943	Haimp10013261m	FCD_gap
Himp2_scaffold_2199	84730	94080	Haimp10013268m	overlap_with_contig_termini
Himp2_scaffold_2209	33314	38240	Haimp10013310m	similar_to_TEs
Himp2_scaffold_2209	52009	56035	Haimp10013315m	overlap_with_contig_termini
Himp2_scaffold_2209	130670	132304	Haimp10013322m	overlap_with_contig_termini
Himp2_scaffold_2209	193461	210298	Haimp10013327m	overlap_with_contig_termini
Himp2_scaffold_221	2180	5810	Haimp10013329m	overlap_with_contig_termini
Himp2_scaffold_221	69610	71474	Haimp10013337m	overlap_with_contig_termini
Himp2_scaffold_221	72706	76344	Haimp10013338m	overlap_with_contig_termini
Himp2_scaffold_221	175735	183662	Haimp10013359m	overlap_with_contig_termini
Himp2_scaffold_221	236602	241295	Haimp10013370m	overlap_with_contig_termini
Himp2_scaffold_221	248191	253571	Haimp10013373m	overlap_with_contig_termini
Himp2_scaffold_221	284700	290279	Haimp10013380m	overlap_with_contig_termini
Himp2_scaffold_2210	61077	61756	Haimp10013382m	FCD_gap
Himp2_scaffold_2218	6671	19873	Haimp10013399m	overlap_with_contig_termini
Himp2_scaffold_2227	66867	67630	Haimp10013438m	overlap_with_contig_termini
Himp2_scaffold_2228	93149	97895	Haimp10013453m	overlap_with_contig_termini
Himp2_scaffold_2231	83099	87572	Haimp10013493m	overlap_with_contig_termini
Himp2_scaffold_2237	48413	55366	Haimp10013512m	overlap_with_contig_termini
Himp2_scaffold_224	3962	6981	Haimp10013520m	overlap_with_contig_termini
Himp2_scaffold_224	31710	38489	Haimp10013528m	overlap_with_contig_termini
Himp2_scaffold_2243	44240	48333	Haimp10013557m	overlap_with_contig_termini
Himp2_scaffold_2247	16049	36850	Haimp10013575m	overlap_with_contig_termini
Himp2_scaffold_2247	61059	67214	Haimp10013580m	overlap_with_contig_termini
Himp2_scaffold_2247	85213	89999	Haimp10013583m	overlap_with_contig_termini
Himp2_scaffold_2247	103483	114390	Haimp10013587m	overlap_with_contig_termini
Himp2_scaffold_2250	95935	114341	Haimp10013599m	overlap_with_contig_termini
Himp2_scaffold_2263	5650	9839	Haimp10013630m	FCD_gap
Himp2_scaffold_2263	14035	14398	Haimp10013631m	FCD_gap
Himp2_scaffold_2263	15336	16979	Haimp10013632m	FCD_gap
Himp2_scaffold_2266	616	8295	Haimp10013641m	overlap_with_contig_termini
Himp2_scaffold_2274	85470	86232	Haimp10013662m	similar_to_TEs
Himp2_scaffold_2275	10512	15239	Haimp10013664m	overlap_with_contig_termini
Himp2_scaffold_2277	4	7437	Haimp10013707m	overlap_with_contig_termini
Himp2_scaffold_2281	7520	13624	Haimp10013716m	overlap_with_contig_termini
Himp2_scaffold_2293	0	818	Haimp10013775m	overlap_with_contig_termini
Himp2_scaffold_2293	16610	19344	Haimp10013779m	overlap_with_contig_termini
Himp2_scaffold_2293	40552	46268	Haimp10013782m	overlap_with_contig_termini
Himp2_scaffold_2298	61274	62963	Haimp10013816m	overlap_with_contig_termini
Himp2_scaffold_2311	37069	41569	Haimp10013883m	overlap_with_contig_termini
Himp2_scaffold_2313	32150	34239	Haimp10013890m	FCD
Himp2_scaffold_2313	36476	38158	Haimp10013891m	FCD
Himp2_scaffold_2325	47119	50022	Haimp10013942m	overlap_with_contig_termini
Himp2_scaffold_233	34667	52154	Haimp10013955m	overlap_with_contig_termini
Himp2_scaffold_233	138646	143914	Haimp10013962m	overlap_with_contig_termini
Himp2_scaffold_233	213525	227440	Haimp10013964m	overlap_with_contig_termini
Himp2_scaffold_233	241553	251600	Haimp10013965m	overlap_with_contig_termini
Himp2_scaffold_2330	98919	101198	Haimp10013977m	similar_to_TEs
Himp2_scaffold_2334	20339	24584	Haimp10013987m	overlap_with_contig_termini
Himp2_scaffold_2334	93827	100763	Haimp10013993m	overlap_with_contig_termini
Himp2_scaffold_2338	27068	35227	Haimp10014007m	overlap_with_contig_termini
Himp2_scaffold_2338	73760	78701	Haimp10014012m	overlap_with_contig_termini
Himp2_scaffold_2346	35767	39483	Haimp10014049m	overlap_with_contig_termini
Himp2_scaffold_235	14677	22065	Haimp10014057m	FCD_gap
Himp2_scaffold_2350	44451	50614	Haimp10014060m	similar_to_TEs
Himp2_scaffold_2350	125412	130518	Haimp10014063m	overlap_with_contig_termini
Himp2_scaffold_2351	107355	108936	Haimp10014070m	lack_evidential_support
Himp2_scaffold_2352	1	5243	Haimp10014071m	FCD_gap
Himp2_scaffold_2352	110819	117865	Haimp10014081m	overlap_with_contig_termini
Himp2_scaffold_2354	19470	22625	Haimp10014097m	overlap_with_contig_termini
Himp2_scaffold_2354	30470	36499	Haimp10014098m	overlap_with_contig_termini
Himp2_scaffold_2354	102626	111151	Haimp10014108m	overlap_with_contig_termini
Himp2_scaffold_2355	38202	41749	Haimp10014115m	overlap_with_contig_termini
Himp2_scaffold_2355	43525	44913	Haimp10014117m	overlap_with_contig_termini
Himp2_scaffold_2355	78482	84651	Haimp10014123m	overlap_with_contig_termini
Himp2_scaffold_2355	112285	117421	Haimp10014132m	overlap_with_contig_termini
Himp2_scaffold_2364	81056	84100	Haimp10014176m	FCD_gap,overlap_with_contig_termini
Himp2_scaffold_2364	106824	109177	Haimp10014179m	overlap_with_contig_termini
Himp2_scaffold_2365	29191	35253	Haimp10014187m	overlap_with_contig_termini
Himp2_scaffold_2366	109	8903	Haimp10014193m	overlap_with_contig_termini
Himp2_scaffold_2368	64881	69530	Haimp10014204m	overlap_with_contig_termini
Himp2_scaffold_237	13593	15642	Haimp10014207m	overlap_with_contig_termini
Himp2_scaffold_2380	7478	14490	Haimp10014262m	overlap_with_contig_termini
Himp2_scaffold_2383	7764	8332	Haimp10014281m	FCD_gap
Himp2_scaffold_2383	19400	23224	Haimp10014282m	overlap_with_contig_termini
Himp2_scaffold_2386	39091	44710	Haimp10014298m	overlap_with_contig_termini
Himp2_scaffold_2388	49336	57269	Haimp10014314m	overlap_with_contig_termini
Himp2_scaffold_2389	54815	64129	Haimp10014343m,Haimp10014344m	overlap_with_contig_termini
Himp2_scaffold_239	25622	30001	Haimp10014370m	overlap_with_contig_termini
Himp2_scaffold_2392	39819	40949	Haimp10014434m	overlap_with_contig_termini
Himp2_scaffold_2395	34811	42502	Haimp10014449m	overlap_with_contig_termini
Himp2_scaffold_2396	49441	54158	Haimp10014452m	FCD_gap
Himp2_scaffold_2396	86289	108012	Haimp10014457m	overlap_with_contig_termini
Himp2_scaffold_242	160820	166856	Haimp10014546m	overlap_with_contig_termini
Himp2_scaffold_2420	57076	68841	Haimp10014552m	overlap_with_contig_termini
Himp2_scaffold_243	19897	22167	Haimp10014620m	overlap_with_contig_termini
Himp2_scaffold_243	39589	48037	Haimp10014622m	overlap_with_contig_termini
Himp2_scaffold_2432	99547	103621	Haimp10014646m	overlap_with_contig_termini
Himp2_scaffold_2433	68067	73421	Haimp10014659m	overlap_with_contig_termini
Himp2_scaffold_2433	94068	98971	Haimp10014666m	overlap_with_contig_termini
Himp2_scaffold_2433	160729	168798	Haimp10014673m	overlap_with_contig_termini
Himp2_scaffold_2434	37330	42134	Haimp10014680m	overlap_with_contig_termini
Himp2_scaffold_2436	12828	20112	Haimp10014687m	overlap_with_contig_termini
Himp2_scaffold_2437	4986	9460	Haimp10014695m	overlap_with_contig_termini
Himp2_scaffold_2437	37903	39080	Haimp10014698m	overlap_with_contig_termini
Himp2_scaffold_2438	6195	10758	Haimp10014705m	overlap_with_contig_termini
Himp2_scaffold_2439	18425	49289	Haimp10014718m	overlap_with_contig_termini
Himp2_scaffold_244	130	9317	Haimp10014726m	overlap_with_contig_termini
Himp2_scaffold_2440	15490	24733	Haimp10014733m	overlap_with_contig_termini
Himp2_scaffold_2440	31244	34058	Haimp10014735m	overlap_with_contig_termini
Himp2_scaffold_2440	51209	56715	Haimp10014739m	overlap_with_contig_termini
Himp2_scaffold_2444	111058	113101	Haimp10014761m	overlap_with_contig_termini
Himp2_scaffold_245	121748	123442	Haimp10014791m	overlap_with_contig_termini
Himp2_scaffold_2452	52167	56250	Haimp10014802m	FCD_gap
Himp2_scaffold_2455	30328	31421	Haimp10014822m	overlap_with_contig_termini
Himp2_scaffold_2456	22145	25605	Haimp10014835m	lack_evidential_support,overlap_with_contig_termini
Himp2_scaffold_2459	116645	124177	Haimp10014861m	overlap_with_contig_termini
Himp2_scaffold_2459	129060	130828	Haimp10014862m	overlap_with_contig_termini
Himp2_scaffold_246	149768	154434	Haimp10014874m	similar_to_TEs
Himp2_scaffold_246	219692	231785	Haimp10014879m	overlap_with_contig_termini
Himp2_scaffold_2464	45174	46872	Haimp10014896m	lack_evidential_support
Himp2_scaffold_2465	23231	27872	Haimp10014901m	overlap_with_contig_termini
Himp2_scaffold_2471	3821	8960	Haimp10014924m	overlap_with_contig_termini
Himp2_scaffold_2471	19603	28534	Haimp10014929m	overlap_with_contig_termini
Himp2_scaffold_2473	59562	60834	Haimp10014942m	overlap_with_contig_termini
Himp2_scaffold_2475	27248	32827	Haimp10014947m	overlap_with_contig_termini
Himp2_scaffold_2476	50548	50755	Haimp10014954m	FCD_gap
Himp2_scaffold_2478	3734	11417	Haimp10014957m	overlap_with_contig_termini
Himp2_scaffold_2480	80567	83101	Haimp10014980m	similar_to_TEs
Himp2_scaffold_2480	113418	116616	Haimp10014983m	overlap_with_contig_termini
Himp2_scaffold_2484	14312	18167	Haimp10014993m	overlap_with_contig_termini
Himp2_scaffold_2487	26918	27862	Haimp10015002m	overlap_with_contig_termini
Himp2_scaffold_2487	31238	34856	Haimp10015003m	overlap_with_contig_termini
Himp2_scaffold_2487	46149	46534	Haimp10015004m	FCD_gap,overlap_with_contig_termini
Himp2_scaffold_2492	66583	71635	Haimp10015060m	overlap_with_contig_termini
Himp2_scaffold_2493	6295	7287	Haimp10015067m	FCD_gap
Himp2_scaffold_2494	4164	10029	Haimp10015082m	overlap_with_contig_termini
Himp2_scaffold_2502	101799	106195	Haimp10015150m	overlap_with_contig_termini
Himp2_scaffold_2512	48520	48960	Haimp10015198m	overlap_with_contig_termini
Himp2_scaffold_2512	107278	111804	Haimp10015208m	overlap_with_contig_termini
Himp2_scaffold_252	1	855	Haimp10015251m	FCD_gap
Himp2_scaffold_2522	49913	55544	Haimp10015264m	overlap_with_contig_termini
Himp2_scaffold_2522	77387	79189	Haimp10015268m	overlap_with_contig_termini
Himp2_scaffold_2527	90294	103014	Haimp10015284m	overlap_with_contig_termini
Himp2_scaffold_2527	120947	128614	Haimp10015286m	overlap_with_contig_termini
Himp2_scaffold_2528	33899	35713	Haimp10015287m,Haimp10015288m	FCD
Himp2_scaffold_2528	35755	35854	Haimp10015289m	FCD
Himp2_scaffold_2528	35959	36181	Haimp10015290m	FCD
Himp2_scaffold_2528	41259	41700	Haimp10015292m	FCD
Himp2_scaffold_2528	42194	42827	Haimp10015293m	FCD
Himp2_scaffold_2528	42898	43324	Haimp10015294m	FCD
Himp2_scaffold_2528	43425	43539	Haimp10015295m	FCD
Himp2_scaffold_2528	43634	43892	Haimp10015296m	FCD
Himp2_scaffold_2528	44028	44373	Haimp10015297m	FCD
Himp2_scaffold_253	181700	196748	Haimp10015304m	overlap_with_contig_termini
Himp2_scaffold_2537	108880	109621	Haimp10015351m	overlap_with_contig_termini
Himp2_scaffold_254	245602	247621	Haimp10015362m	overlap_with_contig_termini
Himp2_scaffold_2543	38979	45673	Haimp10015380m	overlap_with_contig_termini
Himp2_scaffold_2543	97337	103198	Haimp10015384m	overlap_with_contig_termini
Himp2_scaffold_2544	43245	47092	Haimp10015387m	FCD_gap
Himp2_scaffold_2546	15639	32872	Haimp10015389m	overlap_with_contig_termini
Himp2_scaffold_2546	65685	69924	Haimp10015396m	overlap_with_contig_termini
Himp2_scaffold_2548	78362	84575	Haimp10015402m	overlap_with_contig_termini
Himp2_scaffold_2555	49165	53316	Haimp10015427m	overlap_with_contig_termini
Himp2_scaffold_2556	53040	60752	Haimp10015447m	overlap_with_contig_termini
Himp2_scaffold_2556	91678	99913	Haimp10015450m	overlap_with_contig_termini
Himp2_scaffold_2556	102771	107256	Haimp10015451m	overlap_with_contig_termini
Himp2_scaffold_256	218899	221229	Haimp10015478m	lack_evidential_support
Himp2_scaffold_2560	9007	20227	Haimp10015479m	overlap_with_contig_termini
Himp2_scaffold_2560	95373	96197	Haimp10015490m	FCD_gap
Himp2_scaffold_2564	12663	13300	Haimp10015506m	lack_evidential_support
Himp2_scaffold_2564	59393	61895	Haimp10015507m	similar_to_TEs
Himp2_scaffold_2568	18032	21484	Haimp10015517m	overlap_with_contig_termini
Himp2_scaffold_2569	59614	62348	Haimp10015527m	overlap_with_contig_termini
Himp2_scaffold_2573	49302	49605	Haimp10015552m	FCD_gap
Himp2_scaffold_258	96563	98794	Haimp10015573m	overlap_with_contig_termini
Himp2_scaffold_258	158632	165415	Haimp10015586m	overlap_with_contig_termini
Himp2_scaffold_2587	70872	76755	Haimp10015631m	overlap_with_contig_termini
Himp2_scaffold_2587	90503	97646	Haimp10015636m	overlap_with_contig_termini
Himp2_scaffold_2588	30492	48274	Haimp10015642m	overlap_with_contig_termini
Himp2_scaffold_2588	50581	58116	Haimp10015644m	overlap_with_contig_termini
Himp2_scaffold_2590	54099	54854	Haimp10015674m	overlap_with_contig_termini
Himp2_scaffold_2600	2961	7101	Haimp10015725m	overlap_with_contig_termini
Himp2_scaffold_2600	38182	38820	Haimp10015730m	overlap_with_contig_termini
Himp2_scaffold_2600	141010	142933	Haimp10015750m	overlap_with_contig_termini
Himp2_scaffold_2600	150359	152152	Haimp10015753m	FCD_gap
Himp2_scaffold_2600	153399	156293	Haimp10015754m	FCD_gap,overlap_with_contig_termini
Himp2_scaffold_2605	9991	12797	Haimp10015767m	FCD_gap
Himp2_scaffold_2605	33078	37092	Haimp10015771m	overlap_with_contig_termini
Himp2_scaffold_261	16154	16316	Haimp10015794m	lack_evidential_support
Himp2_scaffold_261	29289	33106	Haimp10015796m	overlap_with_contig_termini
Himp2_scaffold_261	38831	45658	Haimp10015798m	overlap_with_contig_termini
Himp2_scaffold_2610	26428	29275	Haimp10015802m	overlap_with_contig_termini
Himp2_scaffold_2610	43767	46977	Haimp10015805m	overlap_with_contig_termini
Himp2_scaffold_2612	44470	51285	Haimp10015807m	overlap_with_contig_termini
Himp2_scaffold_2613	78504	78987	Haimp10015814m	similar_to_TEs
Himp2_scaffold_2618	28316	31078	Haimp10015822m	overlap_with_contig_termini
Himp2_scaffold_2624	88729	92547	Haimp10015845m	overlap_with_contig_termini
Himp2_scaffold_2626	11984	19242	Haimp10015855m	overlap_with_contig_termini
Himp2_scaffold_2626	47945	54106	Haimp10015862m	overlap_with_contig_termini
Himp2_scaffold_2626	63853	69583	Haimp10015866m	overlap_with_contig_termini
Himp2_scaffold_2628	15044	19501	Haimp10015876m	overlap_with_contig_termini
Himp2_scaffold_2629	43814	46801	Haimp10015886m	overlap_with_contig_termini
Himp2_scaffold_2641	13266	44688	Haimp10015921m,Haimp10015923m	overlap_with_contig_termini
Himp2_scaffold_2642	62344	67397	Haimp10015936m	FCD_gap
Himp2_scaffold_2644	48140	51800	Haimp10015942m	overlap_with_contig_termini
Himp2_scaffold_2649	63879	65563	Haimp10015960m	overlap_with_contig_termini
Himp2_scaffold_2650	19987	24756	Haimp10015970m	overlap_with_contig_termini
Himp2_scaffold_2650	57775	66377	Haimp10015971m	overlap_with_contig_termini
Himp2_scaffold_2653	15118	19118	Haimp10015986m	overlap_with_contig_termini
Himp2_scaffold_2653	28636	31104	Haimp10015989m	overlap_with_contig_termini
Himp2_scaffold_2655	91	5110	Haimp10015995m	overlap_with_contig_termini
Himp2_scaffold_2655	32005	32838	Haimp10016001m	overlap_with_contig_termini
Himp2_scaffold_2662	13602	17626	Haimp10016035m	FCD_gap
Himp2_scaffold_2662	23614	34972	Haimp10016036m	overlap_with_contig_termini
Himp2_scaffold_2663	23972	30560	Haimp10016044m	overlap_with_contig_termini
Himp2_scaffold_2663	121366	125175	Haimp10016054m	overlap_with_contig_termini
Himp2_scaffold_2670	33824	45523	Haimp10016119m	overlap_with_contig_termini
Himp2_scaffold_2670	79966	81294	Haimp10016123m	overlap_with_contig_termini
Himp2_scaffold_2671	128056	134542	Haimp10016136m	FCD_gap
Himp2_scaffold_2676	11608	12253	Haimp10016168m	similar_to_TEs
Himp2_scaffold_2677	28046	30120	Haimp10016171m	similar_to_TEs
Himp2_scaffold_2677	92380	94279	Haimp10016174m	overlap_with_contig_termini
Himp2_scaffold_268	8	3367	Haimp10016192m,Haimp10016193m	FCD_gap
Himp2_scaffold_268	9127	16912	Haimp10016194m	FCD_gap
Himp2_scaffold_2684	105347	106565	Haimp10016214m	lack_evidential_support
Himp2_scaffold_2689	8083	12343	Haimp10016232m	overlap_with_contig_termini
Himp2_scaffold_2689	13532	19069	Haimp10016233m	overlap_with_contig_termini
Himp2_scaffold_2689	83035	85684	Haimp10016239m	overlap_with_contig_termini
Himp2_scaffold_2689	101867	103798	Haimp10016243m	overlap_with_contig_termini
Himp2_scaffold_269	323	15950	Haimp10016244m,Haimp10016247m	overlap_with_contig_termini
Himp2_scaffold_269	211272	212533	Haimp10016264m	lack_evidential_support
Himp2_scaffold_2691	44546	74387	Haimp10016271m	overlap_with_contig_termini
Himp2_scaffold_2696	24776	25717	Haimp10016299m	FCD_gap
Himp2_scaffold_2699	26782	31033	Haimp10016312m	overlap_with_contig_termini
Himp2_scaffold_2699	87669	95925	Haimp10016315m	overlap_with_contig_termini
Himp2_scaffold_2699	97555	103845	Haimp10016317m	overlap_with_contig_termini
Himp2_scaffold_270	0	4646	Haimp10016319m	overlap_with_contig_termini
Himp2_scaffold_2700	98614	100297	Haimp10016323m	overlap_with_contig_termini
Himp2_scaffold_2705	40139	44811	Haimp10016349m	FCD_gap
Himp2_scaffold_2705	44837	49132	Haimp10016350m	FCD_gap,overlap_with_contig_termini
Himp2_scaffold_2705	65112	67131	Haimp10016351m	lack_evidential_support
Himp2_scaffold_271	47870	66244	Haimp10016371m	overlap_with_contig_termini
Himp2_scaffold_2716	49150	55887	Haimp10016394m	overlap_with_contig_termini
Himp2_scaffold_2717	34457	39933	Haimp10016399m	overlap_with_contig_termini
Himp2_scaffold_2718	888	4841	Haimp10016402m	overlap_with_contig_termini
Himp2_scaffold_2719	33278	40727	Haimp10016407m	overlap_with_contig_termini
Himp2_scaffold_2723	87838	107693	Haimp10016427m	overlap_with_contig_termini
Himp2_scaffold_2725	46498	52204	Haimp10016441m	overlap_with_contig_termini
Himp2_scaffold_2727	24797	27759	Haimp10016454m	overlap_with_contig_termini
Himp2_scaffold_2728	23301	25912	Haimp10016460m	overlap_with_contig_termini
Himp2_scaffold_2735	12113	16541	Haimp10016472m	overlap_with_contig_termini
Himp2_scaffold_2736	10211	13306	Haimp10016473m	overlap_with_contig_termini
Himp2_scaffold_2737	17467	25983	Haimp10016488m	overlap_with_contig_termini
Himp2_scaffold_2739	68432	68956	Haimp10016506m	overlap_with_contig_termini
Himp2_scaffold_2740	113499	115376	Haimp10016523m	overlap_with_contig_termini
Himp2_scaffold_2747	40187	45152	Haimp10016539m	overlap_with_contig_termini
Himp2_scaffold_2748	146720	151896	Haimp10016571m	overlap_with_contig_termini
Himp2_scaffold_2748	162235	167794	Haimp10016572m	overlap_with_contig_termini
Himp2_scaffold_2749	53255	54052	Haimp10016579m	overlap_with_contig_termini
Himp2_scaffold_2749	106983	108689	Haimp10016589m	overlap_with_contig_termini
Himp2_scaffold_2750	49368	51667	Haimp10016605m	overlap_with_contig_termini
Himp2_scaffold_2750	71202	71706	Haimp10016609m	overlap_with_contig_termini
Himp2_scaffold_2750	84003	88244	Haimp10016613m	overlap_with_contig_termini
Himp2_scaffold_2754	3258	4113	Haimp10016625m	FCD_gap
Himp2_scaffold_2755	29348	32727	Haimp10016632m	overlap_with_contig_termini
Himp2_scaffold_2756	53316	58166	Haimp10016639m	FCD_gap,overlap_with_contig_termini
Himp2_scaffold_2757	57235	66229	Haimp10016650m	overlap_with_contig_termini
Himp2_scaffold_276	4546	8732	Haimp10016668m	FCD_gap,overlap_with_contig_termini
Himp2_scaffold_2763	8357	14444	Haimp10016679m	overlap_with_contig_termini
Himp2_scaffold_2767	18327	21077	Haimp10016696m	FCD
Himp2_scaffold_2773	79104	82840	Haimp10016722m	lack_evidential_support
Himp2_scaffold_2775	92507	93320	Haimp10016743m	overlap_with_contig_termini
Himp2_scaffold_2775	99341	103122	Haimp10016745m	overlap_with_contig_termini
Himp2_scaffold_278	34366	45070	Haimp10016765m	overlap_with_contig_termini
Himp2_scaffold_2780	121211	124154	Haimp10016789m	overlap_with_contig_termini
Himp2_scaffold_2780	175706	183519	Haimp10016800m	overlap_with_contig_termini
Himp2_scaffold_2782	8572	19734	Haimp10016808m	overlap_with_contig_termini
Himp2_scaffold_2783	29597	41079	Haimp10016812m	FCD_gap,overlap_with_contig_termini
Himp2_scaffold_2785	8576	13496	Haimp10016825m	overlap_with_contig_termini
Himp2_scaffold_2786	23370	36613	Haimp10016839m	overlap_with_contig_termini
Himp2_scaffold_2786	54155	60197	Haimp10016842m	overlap_with_contig_termini
Himp2_scaffold_2786	73082	81655	Haimp10016844m	overlap_with_contig_termini
Himp2_scaffold_2787	11563	14645	Haimp10016848m	overlap_with_contig_termini
Himp2_scaffold_2787	73223	93260	Haimp10016855m	overlap_with_contig_termini
Himp2_scaffold_2787	141792	152541	Haimp10016862m	overlap_with_contig_termini
Himp2_scaffold_2788	7812	14877	Haimp10016873m	overlap_with_contig_termini
Himp2_scaffold_2788	94131	100073	Haimp10016885m	overlap_with_contig_termini
Himp2_scaffold_2791	16267	29098	Haimp10016891m	overlap_with_contig_termini
Himp2_scaffold_2797	61867	68781	Haimp10016917m	overlap_with_contig_termini
Himp2_scaffold_2798	33673	34819	Haimp10016927m	similar_to_TEs
Himp2_scaffold_2798	79474	86453	Haimp10016933m	overlap_with_contig_termini
Himp2_scaffold_28	346273	351665	Haimp10016955m	similar_to_TEs
Himp2_scaffold_2802	96759	99856	Haimp10016973m	overlap_with_contig_termini
Himp2_scaffold_2803	43228	44923	Haimp10016976m	similar_to_TEs
Himp2_scaffold_2807	53968	57778	Haimp10017013m	overlap_with_contig_termini
Himp2_scaffold_281	10517	15213	Haimp10017020m	overlap_with_contig_termini
Himp2_scaffold_281	128861	135046	Haimp10017032m	overlap_with_contig_termini
Himp2_scaffold_2819	61140	66697	Haimp10017059m	overlap_with_contig_termini
Himp2_scaffold_2820	54659	62596	Haimp10017069m	overlap_with_contig_termini
Himp2_scaffold_2826	22222	32919	Haimp10017093m	overlap_with_contig_termini
Himp2_scaffold_2835	60221	71512	Haimp10017141m,Haimp10017145m,Haimp10017147m	FCD_gap,overlap_with_contig_termini
Himp2_scaffold_2837	43339	47515	Haimp10017161m	overlap_with_contig_termini
Himp2_scaffold_2837	96335	105036	Haimp10017167m	overlap_with_contig_termini
Himp2_scaffold_2838	32662	42185	Haimp10017171m	overlap_with_contig_termini
Himp2_scaffold_2838	52878	53829	Haimp10017172m	similar_to_TEs
Himp2_scaffold_2839	93995	96277	Haimp10017179m	FCD_gap,overlap_with_contig_termini
Himp2_scaffold_2839	99059	99610	Haimp10017180m	FCD_gap
Himp2_scaffold_2841	96958	125362	Haimp10017199m,Haimp10017201m	lack_evidential_support,overlap_with_contig_termini
Himp2_scaffold_2842	67320	70944	Haimp10017209m	overlap_with_contig_termini
Himp2_scaffold_2844	13467	16522	Haimp10017218m	overlap_with_contig_termini
Himp2_scaffold_2844	73395	73967	Haimp10017235m	overlap_with_contig_termini
Himp2_scaffold_2846	9412	13505	Haimp10017247m	overlap_with_contig_termini
Himp2_scaffold_2846	23061	24867	Haimp10017250m	overlap_with_contig_termini
Himp2_scaffold_2846	96577	98027	Haimp10017262m	overlap_with_contig_termini
Himp2_scaffold_2848	31997	40701	Haimp10017269m	overlap_with_contig_termini
Himp2_scaffold_2849	86424	97571	Haimp10017278m	overlap_with_contig_termini
Himp2_scaffold_2853	134250	135848	Haimp10017311m	overlap_with_contig_termini
Himp2_scaffold_2853	143244	145997	Haimp10017312m	FCD_gap
Himp2_scaffold_2862	94400	97004	Haimp10017355m	overlap_with_contig_termini
Himp2_scaffold_2863	47934	50810	Haimp10017360m	similar_to_TEs
Himp2_scaffold_2864	30826	32539	Haimp10017367m	similar_to_TEs
Himp2_scaffold_2865	2911	6372	Haimp10017371m	overlap_with_contig_termini
Himp2_scaffold_2869	5092	8674	Haimp10017398m	overlap_with_contig_termini
Himp2_scaffold_2869	21338	29904	Haimp10017401m	overlap_with_contig_termini
Himp2_scaffold_2869	81721	83609	Haimp10017405m	overlap_with_contig_termini
Himp2_scaffold_287	28890	34703	Haimp10017420m	overlap_with_contig_termini
Himp2_scaffold_287	222845	225091	Haimp10017445m	overlap_with_contig_termini
Himp2_scaffold_2874	59284	62303	Haimp10017476m	FCD_gap,overlap_with_contig_termini
Himp2_scaffold_288	134637	141461	Haimp10017499m	overlap_with_contig_termini
Himp2_scaffold_288	163743	175553	Haimp10017503m	overlap_with_contig_termini
Himp2_scaffold_288	187263	198717	Haimp10017504m	overlap_with_contig_termini
Himp2_scaffold_2893	16039	17720	Haimp10017546m	overlap_with_contig_termini
Himp2_scaffold_2893	29431	31733	Haimp10017549m	overlap_with_contig_termini
Himp2_scaffold_2895	59618	66698	Haimp10017568m	FCD_gap,overlap_with_contig_termini
Himp2_scaffold_2898	34798	38775	Haimp10017586m	overlap_with_contig_termini
Himp2_scaffold_2898	73833	75495	Haimp10017594m	overlap_with_contig_termini
Himp2_scaffold_2911	67910	81125	Haimp10017655m	overlap_with_contig_termini
Himp2_scaffold_2911	148019	153295	Haimp10017658m	overlap_with_contig_termini
Himp2_scaffold_2914	15622	25790	Haimp10017676m,Haimp10017678m	overlap_with_contig_termini
Himp2_scaffold_2914	88157	89651	Haimp10017685m	similar_to_TEs
Himp2_scaffold_2917	8418	12664	Haimp10017698m	overlap_with_contig_termini
Himp2_scaffold_2921	44	942	Haimp10017714m	similar_to_TEs
Himp2_scaffold_2929	1355	4130	Haimp10017753m	overlap_with_contig_termini
Himp2_scaffold_293	10534	15875	Haimp10017755m	overlap_with_contig_termini
Himp2_scaffold_2931	21565	24914	Haimp10017762m	overlap_with_contig_termini
Himp2_scaffold_2940	20521	24723	Haimp10017802m	overlap_with_contig_termini
Himp2_scaffold_2940	64983	71018	Haimp10017808m	overlap_with_contig_termini
Himp2_scaffold_2941	53864	55797	Haimp10017818m	overlap_with_contig_termini
Himp2_scaffold_2943	11395	15891	Haimp10017838m	overlap_with_contig_termini
Himp2_scaffold_2943	66098	67093	Haimp10017847m	overlap_with_contig_termini
Himp2_scaffold_2949	51708	54134	Haimp10017865m	FCD_gap,overlap_with_contig_termini
Himp2_scaffold_2951	101809	124522	Haimp10017895m	overlap_with_contig_termini
Himp2_scaffold_2951	156646	157999	Haimp10017901m	overlap_with_contig_termini
Himp2_scaffold_2952	78554	81269	Haimp10017915m	lack_evidential_support
Himp2_scaffold_2953	63	6041	Haimp10017916m	overlap_with_contig_termini
Himp2_scaffold_2953	82053	82203	Haimp10017926m	lack_evidential_support
Himp2_scaffold_2954	30959	32597	Haimp10017933m	overlap_with_contig_termini
Himp2_scaffold_2956	14687	17827	Haimp10017942m	overlap_with_contig_termini
Himp2_scaffold_2961	43055	62955	Haimp10017970m	overlap_with_contig_termini
Himp2_scaffold_2977	53421	57771	Haimp10018059m	overlap_with_contig_termini
Himp2_scaffold_2978	55343	60312	Haimp10018082m	overlap_with_contig_termini
Himp2_scaffold_2978	68563	72032	Haimp10018084m	overlap_with_contig_termini
Himp2_scaffold_2980	13585	20403	Haimp10018095m	overlap_with_contig_termini
Himp2_scaffold_2982	52153	57726	Haimp10018110m	overlap_with_contig_termini
Himp2_scaffold_2994	1095	3501	Haimp10018137m	overlap_with_contig_termini
Himp2_scaffold_2994	83223	96881	Haimp10018156m	overlap_with_contig_termini
Himp2_scaffold_2995	76920	81105	Haimp10018165m	overlap_with_contig_termini
Himp2_scaffold_2995	85738	88757	Haimp10018166m	overlap_with_contig_termini
Himp2_scaffold_2996	0	688	Haimp10018173m	overlap_with_contig_termini
Himp2_scaffold_3	7524	19692	Haimp10018207m	overlap_with_contig_termini
Himp2_scaffold_3	216231	219243	Haimp10018212m	similar_to_TEs
Himp2_scaffold_3	229629	229905	Haimp10018213m	lack_evidential_support
Himp2_scaffold_3002	38735	39535	Haimp10018230m	similar_to_TEs
Himp2_scaffold_3011	21332	37429	Haimp10018247m	overlap_with_contig_termini
Himp2_scaffold_3014	32205	32999	Haimp10018266m	overlap_with_contig_termini
Himp2_scaffold_3015	65868	66687	Haimp10018275m	FCD_gap
Himp2_scaffold_3017	94344	98243	Haimp10018284m	similar_to_TEs
Himp2_scaffold_3021	6187	12248	Haimp10018287m	overlap_with_contig_termini
Himp2_scaffold_3024	1785	5015	Haimp10018307m	overlap_with_contig_termini
Himp2_scaffold_3024	16900	26272	Haimp10018310m	FCD
Himp2_scaffold_3031	15658	18383	Haimp10018329m	similar_to_TEs
Himp2_scaffold_3032	41995	43732	Haimp10018340m	overlap_with_contig_termini
Himp2_scaffold_3034	59500	61117	Haimp10018362m	overlap_with_contig_termini
Himp2_scaffold_3034	97193	100020	Haimp10018364m	similar_to_TEs
Himp2_scaffold_3039	35959	38524	Haimp10018389m	overlap_with_contig_termini
Himp2_scaffold_3043	62269	63684	Haimp10018415m	overlap_with_contig_termini
Himp2_scaffold_3046	92304	94463	Haimp10018451m	overlap_with_contig_termini
Himp2_scaffold_3047	2044	3548	Haimp10018452m	overlap_with_contig_termini
Himp2_scaffold_3054	19957	23608	Haimp10018479m	overlap_with_contig_termini
Himp2_scaffold_3054	55105	66289	Haimp10018485m	overlap_with_contig_termini
Himp2_scaffold_3066	39288	48965	Haimp10018523m	FCD_gap
Himp2_scaffold_3069	22244	27424	Haimp10018532m	overlap_with_contig_termini
Himp2_scaffold_3071	108266	123653	Haimp10018554m	overlap_with_contig_termini
Himp2_scaffold_3074	10317	17524	Haimp10018571m	overlap_with_contig_termini
Himp2_scaffold_3075	82940	87431	Haimp10018601m	overlap_with_contig_termini
Himp2_scaffold_3077	10728	19952	Haimp10018615m	overlap_with_contig_termini
Himp2_scaffold_3077	23713	45829	Haimp10018616m	overlap_with_contig_termini
Himp2_scaffold_3078	6334	7509	Haimp10018622m	similar_to_TEs
Himp2_scaffold_3078	50723	56899	Haimp10018628m	overlap_with_contig_termini
Himp2_scaffold_3080	37922	49318	Haimp10018663m	overlap_with_contig_termini
Himp2_scaffold_3083	32802	36927	Haimp10018676m	overlap_with_contig_termini
Himp2_scaffold_3085	74498	79852	Haimp10018691m	lack_evidential_support,overlap_with_contig_termini
Himp2_scaffold_3086	236	13517	Haimp10018692m	overlap_with_contig_termini
Himp2_scaffold_3086	97270	97994	Haimp10018698m	overlap_with_contig_termini
Himp2_scaffold_310	41275	57062	Haimp10018722m	overlap_with_contig_termini
Himp2_scaffold_3105	18624	19323	Haimp10018759m	lack_evidential_support
Himp2_scaffold_311	203042	227537	Haimp10018780m	overlap_with_contig_termini
Himp2_scaffold_3113	15673	26259	Haimp10018792m	overlap_with_contig_termini
Himp2_scaffold_3114	19601	22390	Haimp10018798m	overlap_with_contig_termini
Himp2_scaffold_3114	107678	110148	Haimp10018808m	overlap_with_contig_termini
Himp2_scaffold_3115	59601	66556	Haimp10018817m	overlap_with_contig_termini
Himp2_scaffold_3115	106478	109883	Haimp10018825m	overlap_with_contig_termini
Himp2_scaffold_3116	58144	63261	Haimp10018832m	overlap_with_contig_termini
Himp2_scaffold_3116	75063	80931	Haimp10018838m	overlap_with_contig_termini
Himp2_scaffold_3119	57904	82460	Haimp10018847m	overlap_with_contig_termini
Himp2_scaffold_312	64004	69273	Haimp10018858m	overlap_with_contig_termini
Himp2_scaffold_3121	42144	45752	Haimp10018872m	overlap_with_contig_termini
Himp2_scaffold_3121	48578	55568	Haimp10018873m	overlap_with_contig_termini
Himp2_scaffold_3121	76246	82592	Haimp10018879m	overlap_with_contig_termini
Himp2_scaffold_3122	37843	48112	Haimp10018886m	overlap_with_contig_termini
Himp2_scaffold_3126	26975	54642	Haimp10018901m	overlap_with_contig_termini
Himp2_scaffold_3126	82933	94524	Haimp10018904m	overlap_with_contig_termini
Himp2_scaffold_3131	81895	86368	Haimp10018947m	overlap_with_contig_termini
Himp2_scaffold_3134	29004	29534	Haimp10018967m	FCD_gap
Himp2_scaffold_3136	89553	94214	Haimp10018986m	overlap_with_contig_termini
Himp2_scaffold_3136	119897	122097	Haimp10018989m	overlap_with_contig_termini
Himp2_scaffold_3136	149675	155895	Haimp10018992m	overlap_with_contig_termini
Himp2_scaffold_3154	13619	23654	Haimp10019060m	overlap_with_contig_termini
Himp2_scaffold_3161	36938	37338	Haimp10019085m	lack_evidential_support
Himp2_scaffold_3161	66833	76197	Haimp10019088m	overlap_with_contig_termini
Himp2_scaffold_3166	9161	22667	Haimp10019105m	overlap_with_contig_termini
Himp2_scaffold_3166	45608	49527	Haimp10019113m	overlap_with_contig_termini
Himp2_scaffold_3166	61824	62595	Haimp10019117m	overlap_with_contig_termini
Himp2_scaffold_3173	82884	83420	Haimp10019177m	overlap_with_contig_termini
Himp2_scaffold_3173	87380	92543	Haimp10019179m	overlap_with_contig_termini
Himp2_scaffold_3183	3721	12340	Haimp10019230m	overlap_with_contig_termini
Himp2_scaffold_3184	21303	27559	Haimp10019234m	overlap_with_contig_termini
Himp2_scaffold_319	61	16503	Haimp10019260m	overlap_with_contig_termini
Himp2_scaffold_319	129295	133702	Haimp10019264m	FCD_gap
Himp2_scaffold_3194	42720	47574	Haimp10019307m	overlap_with_contig_termini
Himp2_scaffold_3194	77496	78550	Haimp10019316m	overlap_with_contig_termini
Himp2_scaffold_3195	33885	39371	Haimp10019323m	overlap_with_contig_termini
Himp2_scaffold_3196	138305	141230	Haimp10019348m	overlap_with_contig_termini
Himp2_scaffold_3196	178418	183667	Haimp10019351m	overlap_with_contig_termini
Himp2_scaffold_32	44026	59837	Haimp10019369m	overlap_with_contig_termini
Himp2_scaffold_3201	1123	4414	Haimp10019394m	overlap_with_contig_termini
Himp2_scaffold_3201	42927	52067	Haimp10019397m	overlap_with_contig_termini
Himp2_scaffold_3203	12918	16987	Haimp10019405m	overlap_with_contig_termini
Himp2_scaffold_3210	5436	7036	Haimp10019426m	similar_to_TEs
Himp2_scaffold_3215	70708	76978	Haimp10019438m	overlap_with_contig_termini
Himp2_scaffold_3220	43908	45069	Haimp10019475m	similar_to_TEs
Himp2_scaffold_3222	44024	45605	Haimp10019479m	FCD_gap,overlap_with_contig_termini
Himp2_scaffold_3222	59512	61128	Haimp10019481m	similar_to_TEs
Himp2_scaffold_3224	6750	10199	Haimp10019485m	overlap_with_contig_termini
Himp2_scaffold_3224	52578	58316	Haimp10019486m	overlap_with_contig_termini
Himp2_scaffold_3224	92147	109895	Haimp10019494m	overlap_with_contig_termini
Himp2_scaffold_3225	49440	53077	Haimp10019499m	similar_to_TEs
Himp2_scaffold_3227	14754	18226	Haimp10019503m	overlap_with_contig_termini
Himp2_scaffold_3236	0	6554	Haimp10019517m	overlap_with_contig_termini
Himp2_scaffold_3238	54	9833	Haimp10019523m	FCD_gap,overlap_with_contig_termini
Himp2_scaffold_3238	45656	48972	Haimp10019528m	overlap_with_contig_termini
Himp2_scaffold_3241	13953	22906	Haimp10019556m	overlap_with_contig_termini
Himp2_scaffold_3244	21501	22741	Haimp10019565m	FCD_gap
Himp2_scaffold_3244	87063	89014	Haimp10019572m	overlap_with_contig_termini
Himp2_scaffold_3244	102620	108976	Haimp10019575m	overlap_with_contig_termini
Himp2_scaffold_3251	0	2735	Haimp10019599m	overlap_with_contig_termini
Himp2_scaffold_3255	933	3716	Haimp10019606m	overlap_with_contig_termini
Himp2_scaffold_3256	7800	10903	Haimp10019609m	overlap_with_contig_termini
Himp2_scaffold_3258	22379	31430	Haimp10019614m	overlap_with_contig_termini
Himp2_scaffold_3258	50403	52735	Haimp10019616m	overlap_with_contig_termini
Himp2_scaffold_3273	2266	6759	Haimp10019672m	overlap_with_contig_termini
Himp2_scaffold_3273	72857	86905	Haimp10019673m	FCD_gap,overlap_with_contig_termini
Himp2_scaffold_3287	66726	69161	Haimp10019724m	overlap_with_contig_termini
Himp2_scaffold_3298	6049	10277	Haimp10019753m	overlap_with_contig_termini
Himp2_scaffold_3298	12317	13037	Haimp10019754m	overlap_with_contig_termini
Himp2_scaffold_3298	41051	53153	Haimp10019757m	overlap_with_contig_termini
Himp2_scaffold_3298	73040	79347	Haimp10019760m	overlap_with_contig_termini
Himp2_scaffold_3298	81069	83649	Haimp10019761m	overlap_with_contig_termini
Himp2_scaffold_3298	84063	85990	Haimp10019762m	overlap_with_contig_termini
Himp2_scaffold_33	261746	264074	Haimp10019791m	overlap_with_contig_termini
Himp2_scaffold_33	292666	302462	Haimp10019796m	overlap_with_contig_termini
Himp2_scaffold_3302	46374	50166	Haimp10019806m	overlap_with_contig_termini
Himp2_scaffold_3305	27998	30881	Haimp10019813m	overlap_with_contig_termini
Himp2_scaffold_3305	48919	69668	Haimp10019818m	overlap_with_contig_termini
Himp2_scaffold_3315	3433	11736	Haimp10019842m	FCD_gap,overlap_with_contig_termini
Himp2_scaffold_3315	11934	16399	Haimp10019843m	overlap_with_contig_termini
Himp2_scaffold_3325	42316	47794	Haimp10019943m	overlap_with_contig_termini
Himp2_scaffold_3327	56214	65344	Haimp10019959m	overlap_with_contig_termini
Himp2_scaffold_3335	14130	15206	Haimp10019982m	similar_to_TEs
Himp2_scaffold_3335	19864	28226	Haimp10019983m	overlap_with_contig_termini
Himp2_scaffold_3335	36465	43654	Haimp10019985m	overlap_with_contig_termini
Himp2_scaffold_3335	48087	52302	Haimp10019986m	overlap_with_contig_termini
Himp2_scaffold_3336	18286	23719	Haimp10019990m	overlap_with_contig_termini
Himp2_scaffold_3336	37255	47161	Haimp10019993m	overlap_with_contig_termini
Himp2_scaffold_3339	125794	128533	Haimp10020026m	overlap_with_contig_termini
Himp2_scaffold_3339	160561	165460	Haimp10020029m	overlap_with_contig_termini
Himp2_scaffold_3339	166295	171598	Haimp10020030m	overlap_with_contig_termini
Himp2_scaffold_3342	5265	8408	Haimp10020059m	FCD_gap
Himp2_scaffold_3346	52869	64640	Haimp10020098m	overlap_with_contig_termini
Himp2_scaffold_3346	91630	92906	Haimp10020102m	overlap_with_contig_termini
Himp2_scaffold_3349	6790	12019	Haimp10020108m	overlap_with_contig_termini
Himp2_scaffold_335	87143	97182	Haimp10020120m	overlap_with_contig_termini
Himp2_scaffold_335	172797	175583	Haimp10020122m	FCD_gap
Himp2_scaffold_335	192441	192840	Haimp10020123m	FCD_gap
Himp2_scaffold_3353	69793	71366	Haimp10020147m	overlap_with_contig_termini
Himp2_scaffold_3355	5483	8462	Haimp10020156m	FCD_gap
Himp2_scaffold_3356	8673	12087	Haimp10020165m	overlap_with_contig_termini
Himp2_scaffold_3356	38717	46485	Haimp10020167m	overlap_with_contig_termini
Himp2_scaffold_3356	74217	75185	Haimp10020174m	overlap_with_contig_termini
Himp2_scaffold_3367	21738	25288	Haimp10020190m	similar_to_TEs
Himp2_scaffold_3370	1173	7295	Haimp10020202m	overlap_with_contig_termini
Himp2_scaffold_3370	88829	92230	Haimp10020223m	overlap_with_contig_termini
Himp2_scaffold_3378	4168	13064	Haimp10020247m	overlap_with_contig_termini
Himp2_scaffold_3378	19197	21843	Haimp10020249m	overlap_with_contig_termini
Himp2_scaffold_3378	65884	71226	Haimp10020260m	overlap_with_contig_termini
Himp2_scaffold_3378	73444	76450	Haimp10020261m	overlap_with_contig_termini
Himp2_scaffold_3378	79273	82236	Haimp10020262m	overlap_with_contig_termini
Himp2_scaffold_3380	59637	65542	Haimp10020270m	overlap_with_contig_termini
Himp2_scaffold_3384	37360	41288	Haimp10020282m	overlap_with_contig_termini
Himp2_scaffold_3392	64102	71605	Haimp10020315m	FCD_gap,overlap_with_contig_termini
Himp2_scaffold_3392	73323	74176	Haimp10020316m	FCD_gap,overlap_with_contig_termini
Himp2_scaffold_3399	28508	34501	Haimp10020331m	overlap_with_contig_termini
Himp2_scaffold_340	13212	15818	Haimp10020342m	overlap_with_contig_termini
Himp2_scaffold_3403	77497	85050	Haimp10020357m	overlap_with_contig_termini
Himp2_scaffold_3408	22424	28990	Haimp10020375m	overlap_with_contig_termini
Himp2_scaffold_3409	46702	47857	Haimp10020379m	FCD_gap
Himp2_scaffold_3410	39626	46258	Haimp10020391m	overlap_with_contig_termini
Himp2_scaffold_343	39283	45339	Haimp10020474m	overlap_with_contig_termini
Himp2_scaffold_343	49752	58481	Haimp10020475m	overlap_with_contig_termini
Himp2_scaffold_343	113211	124066	Haimp10020480m	overlap_with_contig_termini
Himp2_scaffold_3439	14908	25655	Haimp10020532m	overlap_with_contig_termini
Himp2_scaffold_3440	17125	17290	Haimp10020556m	lack_evidential_support
Himp2_scaffold_3441	25415	34073	Haimp10020563m	overlap_with_contig_termini
Himp2_scaffold_3441	50744	54586	Haimp10020566m	overlap_with_contig_termini
Himp2_scaffold_3441	80135	84624	Haimp10020572m	overlap_with_contig_termini
Himp2_scaffold_3444	3566	15908	Haimp10020595m	overlap_with_contig_termini
Himp2_scaffold_3444	29754	35372	Haimp10020597m	overlap_with_contig_termini
Himp2_scaffold_3444	55184	72372	Haimp10020599m	overlap_with_contig_termini
Himp2_scaffold_3447	10228	15463	Haimp10020606m	overlap_with_contig_termini
Himp2_scaffold_3449	0	4303	Haimp10020619m	overlap_with_contig_termini
Himp2_scaffold_3449	15823	20542	Haimp10020621m	overlap_with_contig_termini
Himp2_scaffold_3449	51807	52481	Haimp10020626m	overlap_with_contig_termini
Himp2_scaffold_3450	2126	5972	Haimp10020630m	overlap_with_contig_termini
Himp2_scaffold_3450	31729	35491	Haimp10020633m	overlap_with_contig_termini
Himp2_scaffold_3452	1146	21711	Haimp10020648m	overlap_with_contig_termini
Himp2_scaffold_3455	78405	93084	Haimp10020669m	overlap_with_contig_termini
Himp2_scaffold_3458	83323	85794	Haimp10020674m	similar_to_TEs
Himp2_scaffold_3459	71747	72638	Haimp10020680m	similar_to_TEs
Himp2_scaffold_3460	15125	23637	Haimp10020702m	overlap_with_contig_termini
Himp2_scaffold_3461	10346	12055	Haimp10020718m	overlap_with_contig_termini
Himp2_scaffold_3461	18278	26930	Haimp10020721m	overlap_with_contig_termini
Himp2_scaffold_3462	54412	55860	Haimp10020730m	FCD_gap
Himp2_scaffold_3462	61654	62239	Haimp10020731m	FCD_gap,overlap_with_contig_termini
Himp2_scaffold_3466	62120	63235	Haimp10020754m	lack_evidential_support,overlap_with_contig_termini
Himp2_scaffold_3470	1560	4259	Haimp10020759m	overlap_with_contig_termini
Himp2_scaffold_3472	4425	5799	Haimp10020762m	overlap_with_contig_termini
Himp2_scaffold_3472	22949	23517	Haimp10020764m	FCD_gap
Himp2_scaffold_3475	8194	13939	Haimp10020798m	overlap_with_contig_termini
Himp2_scaffold_3477	475	769	Haimp10020803m	FCD_gap
Himp2_scaffold_3477	1701	9685	Haimp10020804m	FCD_gap
Himp2_scaffold_3477	36054	40909	Haimp10020810m	FCD_gap
Himp2_scaffold_3477	89189	96684	Haimp10020817m	overlap_with_contig_termini
Himp2_scaffold_3477	97592	100136	Haimp10020818m	FCD
Himp2_scaffold_3478	22624	24630	Haimp10020829m	overlap_with_contig_termini
Himp2_scaffold_3485	25747	27246	Haimp10020855m	FCD_gap
Himp2_scaffold_349	85693	87879	Haimp10020908m	overlap_with_contig_termini
Himp2_scaffold_3498	79945	86072	Haimp10020933m	overlap_with_contig_termini
Himp2_scaffold_35	912	2827	Haimp10020936m	overlap_with_contig_termini
Himp2_scaffold_35	300008	302935	Haimp10020949m	similar_to_TEs
Himp2_scaffold_3505	62762	63739	Haimp10020985m	overlap_with_contig_termini
Himp2_scaffold_3506	18204	39396	Haimp10020987m	overlap_with_contig_termini
Himp2_scaffold_3508	103171	110100	Haimp10021000m	overlap_with_contig_termini
Himp2_scaffold_3509	24304	40799	Haimp10021002m	overlap_with_contig_termini
Himp2_scaffold_3509	43805	53414	Haimp10021003m	overlap_with_contig_termini
Himp2_scaffold_351	45452	49559	Haimp10021013m	overlap_with_contig_termini
Himp2_scaffold_351	84143	85807	Haimp10021020m	overlap_with_contig_termini
Himp2_scaffold_352	69290	75031	Haimp10021054m	overlap_with_contig_termini
Himp2_scaffold_352	151494	157845	Haimp10021073m	overlap_with_contig_termini
Himp2_scaffold_3528	11910	14158	Haimp10021086m	overlap_with_contig_termini
Himp2_scaffold_3528	23032	27282	Haimp10021087m	overlap_with_contig_termini
Himp2_scaffold_3528	29424	36287	Haimp10021089m	overlap_with_contig_termini
Himp2_scaffold_3528	88068	91034	Haimp10021091m	FCD_gap
Himp2_scaffold_3528	93053	95349	Haimp10021092m	FCD_gap
Himp2_scaffold_3528	110523	111634	Haimp10021094m	similar_to_TEs
Himp2_scaffold_3533	5348	7758	Haimp10021100m	overlap_with_contig_termini
Himp2_scaffold_3537	3574	5945	Haimp10021105m	overlap_with_contig_termini
Himp2_scaffold_3555	61596	62922	Haimp10021186m	overlap_with_contig_termini
Himp2_scaffold_3559	29724	35380	Haimp10021203m	overlap_with_contig_termini
Himp2_scaffold_3559	77806	96624	Haimp10021207m	overlap_with_contig_termini
Himp2_scaffold_3561	5443	9329	Haimp10021219m	overlap_with_contig_termini
Himp2_scaffold_3565	41619	48367	Haimp10021267m	overlap_with_contig_termini
Himp2_scaffold_3574	89315	90742	Haimp10021295m	FCD_gap
Himp2_scaffold_3576	13288	22143	Haimp10021300m	overlap_with_contig_termini
Himp2_scaffold_3578	21916	24644	Haimp10021308m	overlap_with_contig_termini
Himp2_scaffold_3578	46420	59133	Haimp10021311m	overlap_with_contig_termini
Himp2_scaffold_3578	67591	72682	Haimp10021312m	overlap_with_contig_termini
Himp2_scaffold_3579	57934	62524	Haimp10021321m	overlap_with_contig_termini
Himp2_scaffold_3580	41131	46097	Haimp10021335m	overlap_with_contig_termini
Himp2_scaffold_3600	69032	71891	Haimp10021389m	similar_to_TEs
Himp2_scaffold_3600	82132	84820	Haimp10021391m	overlap_with_contig_termini
Himp2_scaffold_3605	5410	14986	Haimp10021399m	FCD_gap,overlap_with_contig_termini
Himp2_scaffold_3605	22254	23192	Haimp10021400m	FCD_gap
Himp2_scaffold_3605	29098	39271	Haimp10021401m	overlap_with_contig_termini
Himp2_scaffold_3607	0	2384	Haimp10021415m	overlap_with_contig_termini
Himp2_scaffold_3607	16360	25052	Haimp10021418m	overlap_with_contig_termini
Himp2_scaffold_3608	44972	50780	Haimp10021422m	overlap_with_contig_termini
Himp2_scaffold_3611	97693	106299	Haimp10021441m	overlap_with_contig_termini
Himp2_scaffold_3620	26556	46976	Haimp10021472m	overlap_with_contig_termini
Himp2_scaffold_3621	11412	15249	Haimp10021475m	overlap_with_contig_termini
Himp2_scaffold_3624	81895	84846	Haimp10021482m	FCD_gap
Himp2_scaffold_3625	43305	53786	Haimp10021488m	overlap_with_contig_termini
Himp2_scaffold_3626	2542	8101	Haimp10021497m	overlap_with_contig_termini
Himp2_scaffold_3626	66906	72715	Haimp10021499m	overlap_with_contig_termini
Himp2_scaffold_3629	26302	29995	Haimp10021534m	overlap_with_contig_termini
Himp2_scaffold_3630	9838	10533	Haimp10021536m	overlap_with_contig_termini
Himp2_scaffold_3630	93485	106418	Haimp10021546m	overlap_with_contig_termini
Himp2_scaffold_3634	13960	20423	Haimp10021558m	overlap_with_contig_termini
Himp2_scaffold_3644	108661	112723	Haimp10021590m	overlap_with_contig_termini
Himp2_scaffold_3645	13254	16288	Haimp10021591m	similar_to_TEs
Himp2_scaffold_3645	16889	19513	Haimp10021592m	similar_to_TEs
Himp2_scaffold_3645	71299	73860	Haimp10021596m	overlap_with_contig_termini
Himp2_scaffold_3650	15927	24503	Haimp10021621m	overlap_with_contig_termini
Himp2_scaffold_3653	49536	52109	Haimp10021632m	overlap_with_contig_termini
Himp2_scaffold_3658	4819	6381	Haimp10021643m	lack_evidential_support
Himp2_scaffold_3659	14158	15911	Haimp10021648m	FCD_gap
Himp2_scaffold_3662	82053	94987	Haimp10021665m	overlap_with_contig_termini
Himp2_scaffold_3663	7010	13211	Haimp10021666m	overlap_with_contig_termini
Himp2_scaffold_3663	109622	116336	Haimp10021674m	overlap_with_contig_termini
Himp2_scaffold_3664	109967	112370	Haimp10021687m	overlap_with_contig_termini
Himp2_scaffold_3664	114199	115505	Haimp10021688m	overlap_with_contig_termini
Himp2_scaffold_3671	42916	45204	Haimp10021735m	overlap_with_contig_termini
Himp2_scaffold_3689	37819	41929	Haimp10021768m	overlap_with_contig_termini
Himp2_scaffold_3689	59255	68889	Haimp10021771m	overlap_with_contig_termini
Himp2_scaffold_3689	114104	127116	Haimp10021781m	overlap_with_contig_termini
Himp2_scaffold_3699	72	664	Haimp10021803m	lack_evidential_support
Himp2_scaffold_3699	28190	33136	Haimp10021807m	overlap_with_contig_termini
Himp2_scaffold_3710	28809	30456	Haimp10021843m	lack_evidential_support
Himp2_scaffold_3712	10043	16975	Haimp10021847m	overlap_with_contig_termini
Himp2_scaffold_3714	56681	69987	Haimp10021852m	overlap_with_contig_termini
Himp2_scaffold_3714	89201	98068	Haimp10021854m	overlap_with_contig_termini
Himp2_scaffold_3720	12849	21250	Haimp10021873m	overlap_with_contig_termini
Himp2_scaffold_3726	14781	19854	Haimp10021899m	overlap_with_contig_termini
Himp2_scaffold_3727	10089	16399	Haimp10021900m	overlap_with_contig_termini
Himp2_scaffold_3731	77854	79801	Haimp10021928m	overlap_with_contig_termini
Himp2_scaffold_3732	69585	81353	Haimp10021930m	overlap_with_contig_termini
Himp2_scaffold_3734	7039	23468	Haimp10021949m	overlap_with_contig_termini
Himp2_scaffold_3735	25	3493	Haimp10021952m	lack_evidential_support
Himp2_scaffold_3737	126432	128582	Haimp10021959m	similar_to_TEs
Himp2_scaffold_3738	32865	45604	Haimp10021966m	overlap_with_contig_termini
Himp2_scaffold_3738	61093	65288	Haimp10021967m	overlap_with_contig_termini
Himp2_scaffold_3739	75364	77498	Haimp10021983m	overlap_with_contig_termini
Himp2_scaffold_3748	57611	60446	Haimp10022025m	overlap_with_contig_termini
Himp2_scaffold_3748	74258	75304	Haimp10022027m	overlap_with_contig_termini
Himp2_scaffold_3748	86920	89389	Haimp10022031m	FCD_gap,overlap_with_contig_termini
Himp2_scaffold_376	23748	27445	Haimp10022060m	overlap_with_contig_termini
Himp2_scaffold_3760	42737	56588	Haimp10022066m	overlap_with_contig_termini
Himp2_scaffold_3771	603	2754	Haimp10022110m	lack_evidential_support
Himp2_scaffold_378	6792	13902	Haimp10022143m	overlap_with_contig_termini
Himp2_scaffold_3780	24344	33853	Haimp10022158m	overlap_with_contig_termini
Himp2_scaffold_3780	39282	43103	Haimp10022159m	overlap_with_contig_termini
Himp2_scaffold_3783	85119	86286	Haimp10022177m	overlap_with_contig_termini
Himp2_scaffold_379	62229	64037	Haimp10022201m	similar_to_TEs
Himp2_scaffold_379	74688	84188	Haimp10022202m	overlap_with_contig_termini
Himp2_scaffold_3790	899	10430	Haimp10022208m	overlap_with_contig_termini
Himp2_scaffold_3797	32277	34240	Haimp10022230m	overlap_with_contig_termini
Himp2_scaffold_3799	6328	8834	Haimp10022243m	overlap_with_contig_termini
Himp2_scaffold_3799	35833	41552	Haimp10022250m	overlap_with_contig_termini
Himp2_scaffold_380	195384	196342	Haimp10022266m	overlap_with_contig_termini
Himp2_scaffold_3802	56980	61827	Haimp10022277m	overlap_with_contig_termini
Himp2_scaffold_3808	0	5190	Haimp10022306m	overlap_with_contig_termini
Himp2_scaffold_3809	28859	31653	Haimp10022330m	overlap_with_contig_termini
Himp2_scaffold_3809	52824	55554	Haimp10022332m	overlap_with_contig_termini
Himp2_scaffold_3816	57616	63186	Haimp10022367m	overlap_with_contig_termini
Himp2_scaffold_3817	27650	28850	Haimp10022370m	Frag_cov_gap
Himp2_scaffold_3817	74371	80801	Haimp10022372m	overlap_with_contig_termini
Himp2_scaffold_3821	54795	61039	Haimp10022397m	overlap_with_contig_termini
Himp2_scaffold_3829	12621	20175	Haimp10022421m	FCD_gap,overlap_with_contig_termini
Himp2_scaffold_3832	64422	65746	Haimp10022446m	overlap_with_contig_termini
Himp2_scaffold_3836	43746	46376	Haimp10022457m	overlap_with_contig_termini
Himp2_scaffold_384	72844	77630	Haimp10022478m	overlap_with_contig_termini
Himp2_scaffold_384	82901	87043	Haimp10022480m	overlap_with_contig_termini
Himp2_scaffold_384	222913	225979	Haimp10022495m	overlap_with_contig_termini
Himp2_scaffold_3843	42078	52854	Haimp10022512m	overlap_with_contig_termini
Himp2_scaffold_3843	53687	59707	Haimp10022515m	overlap_with_contig_termini
Himp2_scaffold_3848	50124	52182	Haimp10022539m	overlap_with_contig_termini
Himp2_scaffold_3848	52563	55136	Haimp10022540m	overlap_with_contig_termini
Himp2_scaffold_385	30747	32707	Haimp10022553m	overlap_with_contig_termini
Himp2_scaffold_3855	20756	37836	Haimp10022580m	overlap_with_contig_termini
Himp2_scaffold_3863	62342	71109	Haimp10022594m	overlap_with_contig_termini
Himp2_scaffold_3868	6967	15260	Haimp10022607m	overlap_with_contig_termini
Himp2_scaffold_3874	42461	43646	Haimp10022631m	similar_to_TEs
Himp2_scaffold_3875	59448	64305	Haimp10022638m	overlap_with_contig_termini
Himp2_scaffold_3876	15645	24484	Haimp10022640m	overlap_with_contig_termini
Himp2_scaffold_388	18628	22326	Haimp10022657m	overlap_with_contig_termini
Himp2_scaffold_388	60763	65412	Haimp10022663m	overlap_with_contig_termini
Himp2_scaffold_388	92458	93041	Haimp10022672m	overlap_with_contig_termini
Himp2_scaffold_3884	3661	6892	Haimp10022690m	overlap_with_contig_termini
Himp2_scaffold_3887	6509	17582	Haimp10022714m	overlap_with_contig_termini
Himp2_scaffold_3892	5245	6666	Haimp10022741m	similar_to_TEs
Himp2_scaffold_3896	56326	61193	Haimp10022767m	overlap_with_contig_termini
Himp2_scaffold_3896	62564	68417	Haimp10022768m	overlap_with_contig_termini
Himp2_scaffold_3897	67732	72182	Haimp10022774m	FCD
Himp2_scaffold_390	63130	79180	Haimp10022787m	overlap_with_contig_termini
Himp2_scaffold_3902	49788	67495	Haimp10022798m	overlap_with_contig_termini
Himp2_scaffold_3906	27459	35491	Haimp10022804m	FCD_gap,overlap_with_contig_termini
Himp2_scaffold_3906	41309	41813	Haimp10022806m	FCD_gap,lack_evidential_support
Himp2_scaffold_3909	6447	7191	Haimp10022809m	FCD_gap
Himp2_scaffold_3910	18929	35189	Haimp10022815m	overlap_with_contig_termini
Himp2_scaffold_3918	12869	13277	Haimp10022848m	overlap_with_contig_termini
Himp2_scaffold_3923	11404	14094	Haimp10022859m	similar_to_TEs
Himp2_scaffold_3926	29764	39605	Haimp10022874m	overlap_with_contig_termini
Himp2_scaffold_3937	63657	69027	Haimp10022920m,Haimp10022921m	overlap_with_contig_termini
Himp2_scaffold_394	34892	64391	Haimp10022940m	overlap_with_contig_termini
Himp2_scaffold_3953	16986	23101	Haimp10022997m	overlap_with_contig_termini
Himp2_scaffold_3953	33443	36917	Haimp10023001m	overlap_with_contig_termini
Himp2_scaffold_3953	62969	63469	Haimp10023003m	overlap_with_contig_termini
Himp2_scaffold_3954	85	2658	Haimp10023004m	overlap_with_contig_termini
Himp2_scaffold_3956	17046	18551	Haimp10023014m	FCD_gap
Himp2_scaffold_3961	9673	12891	Haimp10023039m	overlap_with_contig_termini
Himp2_scaffold_3976	13155	13806	Haimp10023083m	overlap_with_contig_termini
Himp2_scaffold_3977	68026	72671	Haimp10023089m	overlap_with_contig_termini
Himp2_scaffold_398	48324	52874	Haimp10023100m	overlap_with_contig_termini
Himp2_scaffold_398	85489	89318	Haimp10023107m	overlap_with_contig_termini
Himp2_scaffold_3988	20038	23239	Haimp10023132m	overlap_with_contig_termini
Himp2_scaffold_3988	26782	29089	Haimp10023134m	overlap_with_contig_termini
Himp2_scaffold_3993	45772	46662	Haimp10023141m	overlap_with_contig_termini
Himp2_scaffold_3997	118961	119573	Haimp10023152m	FCD_gap
Himp2_scaffold_400	3103	9060	Haimp10023166m	overlap_with_contig_termini
Himp2_scaffold_4001	17979	23544	Haimp10023179m	overlap_with_contig_termini
Himp2_scaffold_4001	62434	71837	Haimp10023184m	FCD,FCD_gap,overlap_with_contig_termini
Himp2_scaffold_4003	83512	87918	Haimp10023196m	overlap_with_contig_termini
Himp2_scaffold_4004	47171	50048	Haimp10023201m	overlap_with_contig_termini
Himp2_scaffold_402	25550	28675	Haimp10023237m	overlap_with_contig_termini
Himp2_scaffold_4021	308	1801	Haimp10023272m	similar_to_TEs
Himp2_scaffold_4024	35204	37194	Haimp10023276m	similar_to_TEs
Himp2_scaffold_4025	6182	8744	Haimp10023280m	overlap_with_contig_termini
Himp2_scaffold_4025	50951	53724	Haimp10023284m	FCD_gap
Himp2_scaffold_4025	61768	63153	Haimp10023285m	FCD_gap
Himp2_scaffold_4025	65184	67726	Haimp10023286m	FCD_gap
Himp2_scaffold_4027	127167	129432	Haimp10023292m	FCD_gap
Himp2_scaffold_4028	30459	37498	Haimp10023297m	overlap_with_contig_termini
Himp2_scaffold_4032	35461	38037	Haimp10023317m	overlap_with_contig_termini
Himp2_scaffold_4037	23584	28638	Haimp10023324m	overlap_with_contig_termini
Himp2_scaffold_404	117889	121445	Haimp10023342m	FCD_gap,overlap_with_contig_termini
Himp2_scaffold_4040	10324	12571	Haimp10023347m	overlap_with_contig_termini
Himp2_scaffold_4055	5356	8178	Haimp10023395m	overlap_with_contig_termini
Himp2_scaffold_4055	64485	66498	Haimp10023407m	overlap_with_contig_termini
Himp2_scaffold_4057	10965	14705	Haimp10023412m	overlap_with_contig_termini
Himp2_scaffold_4057	53043	55255	Haimp10023421m	overlap_with_contig_termini
Himp2_scaffold_4059	41350	46305	Haimp10023435m	overlap_with_contig_termini
Himp2_scaffold_406	129691	130113	Haimp10023451m	overlap_with_contig_termini
Himp2_scaffold_406	162024	167219	Haimp10023455m	overlap_with_contig_termini
Himp2_scaffold_4061	24416	36260	Haimp10023475m	overlap_with_contig_termini
Himp2_scaffold_4067	5645	6137	Haimp10023487m	FCD_gap
Himp2_scaffold_4067	18462	37752	Haimp10023490m	overlap_with_contig_termini
Himp2_scaffold_407	80247	81980	Haimp10023521m	overlap_with_contig_termini
Himp2_scaffold_407	137751	145516	Haimp10023533m	overlap_with_contig_termini
Himp2_scaffold_408	12434	32972	Haimp10023567m	overlap_with_contig_termini
Himp2_scaffold_4080	3022	3469	Haimp10023572m	lack_evidential_support
Himp2_scaffold_4085	27757	43571	Haimp10023599m	overlap_with_contig_termini
Himp2_scaffold_409	26808	29905	Haimp10023610m	overlap_with_contig_termini
Himp2_scaffold_4094	4491	7952	Haimp10023615m	overlap_with_contig_termini
Himp2_scaffold_4095	29915	31846	Haimp10023616m	lack_evidential_support
Himp2_scaffold_4098	31009	49117	Haimp10023625m	overlap_with_contig_termini
Himp2_scaffold_4101	35573	39339	Haimp10023639m	overlap_with_contig_termini
Himp2_scaffold_4103	59645	61505	Haimp10023657m	similar_to_TEs
Himp2_scaffold_4109	51712	52156	Haimp10023668m	overlap_with_contig_termini
Himp2_scaffold_411	76251	82278	Haimp10023689m	overlap_with_contig_termini
Himp2_scaffold_4118	1336	8696	Haimp10023724m	overlap_with_contig_termini
Himp2_scaffold_4118	71792	76760	Haimp10023733m	overlap_with_contig_termini
Himp2_scaffold_4121	8458	12024	Haimp10023739m	overlap_with_contig_termini
Himp2_scaffold_4124	69263	69536	Haimp10023757m	FCD_gap,overlap_with_contig_termini
Himp2_scaffold_4129	23813	34236	Haimp10023765m	overlap_with_contig_termini
Himp2_scaffold_413	26843	47242	Haimp10023773m	overlap_with_contig_termini
Himp2_scaffold_4135	30101	34969	Haimp10023785m	overlap_with_contig_termini
Himp2_scaffold_4143	7474	11432	Haimp10023803m	overlap_with_contig_termini
Himp2_scaffold_4143	23958	29451	Haimp10023805m	overlap_with_contig_termini
Himp2_scaffold_4143	54692	59475	Haimp10023810m	overlap_with_contig_termini
Himp2_scaffold_4147	72990	78061	Haimp10023827m	overlap_with_contig_termini
Himp2_scaffold_4152	5102	14331	Haimp10023839m	overlap_with_contig_termini
Himp2_scaffold_416	118104	120316	Haimp10023862m	similar_to_TEs
Himp2_scaffold_4163	2537	5085	Haimp10023878m	FCD_gap
Himp2_scaffold_4163	6017	9615	Haimp10023879m	FCD_gap
Himp2_scaffold_4168	59456	61099	Haimp10023904m	overlap_with_contig_termini
Himp2_scaffold_4168	96888	98504	Haimp10023909m	overlap_with_contig_termini
Himp2_scaffold_417	414	3454	Haimp10023918m	similar_to_TEs
Himp2_scaffold_4174	1908	3307	Haimp10023933m	FCD_gap
Himp2_scaffold_4174	78172	81767	Haimp10023940m	overlap_with_contig_termini
Himp2_scaffold_4178	8968	18155	Haimp10023945m	overlap_with_contig_termini
Himp2_scaffold_418	3779	7317	Haimp10023947m	overlap_with_contig_termini
Himp2_scaffold_418	28372	32941	Haimp10023953m	overlap_with_contig_termini
Himp2_scaffold_418	89602	91396	Haimp10023960m	lack_evidential_support,overlap_with_contig_termini
Himp2_scaffold_418	140688	141934	Haimp10023969m	overlap_with_contig_termini
Himp2_scaffold_418	156711	167257	Haimp10023972m	overlap_with_contig_termini
Himp2_scaffold_4182	23628	26407	Haimp10023986m	overlap_with_contig_termini,similar_to_TEs
Himp2_scaffold_4182	38765	41541	Haimp10023988m	overlap_with_contig_termini
Himp2_scaffold_4186	5849	12969	Haimp10024012m	overlap_with_contig_termini
Himp2_scaffold_4186	51710	54360	Haimp10024017m	overlap_with_contig_termini
Himp2_scaffold_4188	36149	37221	Haimp10024026m	similar_to_TEs
Himp2_scaffold_4188	69538	71581	Haimp10024027m	FCD_gap
Himp2_scaffold_4191	0	2701	Haimp10024042m	overlap_with_contig_termini
Himp2_scaffold_420	50245	67489	Haimp10024090m	overlap_with_contig_termini
Himp2_scaffold_4200	42342	48041	Haimp10024096m	overlap_with_contig_termini
Himp2_scaffold_4201	62475	64849	Haimp10024099m	similar_to_TEs
Himp2_scaffold_4204	22535	26823	Haimp10024108m	overlap_with_contig_termini
Himp2_scaffold_4205	8767	16148	Haimp10024117m	overlap_with_contig_termini
Himp2_scaffold_4209	16850	21220	Haimp10024147m	FCD_gap,overlap_with_contig_termini
Himp2_scaffold_4209	44677	47649	Haimp10024149m	overlap_with_contig_termini
Himp2_scaffold_4209	53757	64736	Haimp10024150m	FCD_gap,overlap_with_contig_termini
Himp2_scaffold_4209	72406	75691	Haimp10024151m	FCD_gap
Himp2_scaffold_4209	76227	77513	Haimp10024152m	FCD_gap
Himp2_scaffold_421	7229	17746	Haimp10024154m	overlap_with_contig_termini
Himp2_scaffold_4210	36468	39924	Haimp10024164m	overlap_with_contig_termini
Himp2_scaffold_4228	27254	33520	Haimp10024219m	overlap_with_contig_termini
Himp2_scaffold_4228	50027	59481	Haimp10024220m	overlap_with_contig_termini
Himp2_scaffold_4228	146079	147202	Haimp10024230m	overlap_with_contig_termini
Himp2_scaffold_4230	554	25210	Haimp10024235m	overlap_with_contig_termini
Himp2_scaffold_4230	27368	32062	Haimp10024236m	overlap_with_contig_termini
Himp2_scaffold_4232	23801	36950	Haimp10024250m	overlap_with_contig_termini
Himp2_scaffold_4232	57321	60251	Haimp10024256m	overlap_with_contig_termini
Himp2_scaffold_4233	2024	3276	Haimp10024260m	FCD_gap,overlap_with_contig_termini
Himp2_scaffold_4233	5626	8727	Haimp10024262m	FCD_gap
Himp2_scaffold_4235	6620	20282	Haimp10024274m	overlap_with_contig_termini
Himp2_scaffold_4235	73363	75728	Haimp10024279m	overlap_with_contig_termini
Himp2_scaffold_4236	22833	26429	Haimp10024286m	overlap_with_contig_termini
Himp2_scaffold_4236	34892	42459	Haimp10024289m	overlap_with_contig_termini
Himp2_scaffold_4236	43889	46181	Haimp10024290m	overlap_with_contig_termini
Himp2_scaffold_4237	39439	43720	Haimp10024303m	overlap_with_contig_termini
Himp2_scaffold_4242	17615	20489	Haimp10024320m	overlap_with_contig_termini
Himp2_scaffold_4244	28883	33061	Haimp10024338m	overlap_with_contig_termini
Himp2_scaffold_4246	7982	18108	Haimp10024342m	overlap_with_contig_termini
Himp2_scaffold_4249	80964	81654	Haimp10024358m	overlap_with_contig_termini
Himp2_scaffold_4254	74765	78619	Haimp10024429m	overlap_with_contig_termini
Himp2_scaffold_4259	53639	55867	Haimp10024436m	overlap_with_contig_termini
Himp2_scaffold_426	168969	170083	Haimp10024448m	overlap_with_contig_termini
Himp2_scaffold_4260	19886	23389	Haimp10024463m	lack_evidential_support,overlap_with_contig_termini
Himp2_scaffold_4268	39769	56299	Haimp10024506m	overlap_with_contig_termini
Himp2_scaffold_4268	88891	93197	Haimp10024510m	overlap_with_contig_termini
Himp2_scaffold_427	69818	73567	Haimp10024514m	overlap_with_contig_termini
Himp2_scaffold_427	74660	75074	Haimp10024515m	overlap_with_contig_termini
Himp2_scaffold_427	77668	87188	Haimp10024516m	overlap_with_contig_termini
Himp2_scaffold_427	96973	102807	Haimp10024518m	overlap_with_contig_termini
Himp2_scaffold_427	107803	114427	Haimp10024519m	overlap_with_contig_termini
Himp2_scaffold_4271	23720	25378	Haimp10024523m	FCD
Himp2_scaffold_4274	41900	49530	Haimp10024547m	overlap_with_contig_termini
Himp2_scaffold_4275	15414	22849	Haimp10024550m	overlap_with_contig_termini
Himp2_scaffold_4276	73962	91072	Haimp10024560m	overlap_with_contig_termini
Himp2_scaffold_4287	66712	68312	Haimp10024608m	lack_evidential_support,overlap_with_contig_termini
Himp2_scaffold_4289	112703	116142	Haimp10024618m	overlap_with_contig_termini
Himp2_scaffold_4292	73769	76865	Haimp10024639m	overlap_with_contig_termini
Himp2_scaffold_4298	16719	19817	Haimp10024668m	similar_to_TEs
Himp2_scaffold_4299	113	8134	Haimp10024670m	overlap_with_contig_termini
Himp2_scaffold_4299	31507	35076	Haimp10024677m	FCD_gap
Himp2_scaffold_4299	36150	40230	Haimp10024678m	FCD_gap,overlap_with_contig_termini
Himp2_scaffold_430	33235	37090	Haimp10024690m	FCD
Himp2_scaffold_4302	121	9614	Haimp10024712m	overlap_with_contig_termini
Himp2_scaffold_4306	32262	47452	Haimp10024744m	overlap_with_contig_termini
Himp2_scaffold_4306	67017	75576	Haimp10024746m	overlap_with_contig_termini
Himp2_scaffold_4314	41194	47982	Haimp10024777m	overlap_with_contig_termini
Himp2_scaffold_4317	4064	12353	Haimp10024785m	overlap_with_contig_termini
Himp2_scaffold_4317	17289	22926	Haimp10024788m	overlap_with_contig_termini
Himp2_scaffold_4317	23711	27985	Haimp10024789m	overlap_with_contig_termini
Himp2_scaffold_4319	43062	45197	Haimp10024805m	FCD_gap
Himp2_scaffold_4326	1304	6617	Haimp10024828m	FCD_gap
Himp2_scaffold_4329	8994	18652	Haimp10024843m	overlap_with_contig_termini
Himp2_scaffold_433	54542	62911	Haimp10024853m	overlap_with_contig_termini
Himp2_scaffold_4331	3198	13626	Haimp10024861m	overlap_with_contig_termini
Himp2_scaffold_4332	3052	5557	Haimp10024867m	overlap_with_contig_termini
Himp2_scaffold_4336	2	1274	Haimp10024874m	FCD_gap
Himp2_scaffold_4336	2029	10008	Haimp10024876m	FCD_gap,overlap_with_contig_termini
Himp2_scaffold_4342	35931	42901	Haimp10024891m	overlap_with_contig_termini
Himp2_scaffold_435	27431	34433	Haimp10024935m	overlap_with_contig_termini
Himp2_scaffold_435	34513	36196	Haimp10024936m	overlap_with_contig_termini
Himp2_scaffold_4350	39864	41538	Haimp10024946m	overlap_with_contig_termini
Himp2_scaffold_4354	1211	10093	Haimp10024958m	overlap_with_contig_termini
Himp2_scaffold_4355	546	2735	Haimp10024961m	overlap_with_contig_termini
Himp2_scaffold_4355	9308	10157	Haimp10024962m	FCD_gap
Himp2_scaffold_4355	16837	19247	Haimp10024964m	lack_evidential_support
Himp2_scaffold_4355	48300	50949	Haimp10024966m	lack_evidential_support
Himp2_scaffold_4356	10508	20580	Haimp10024969m	overlap_with_contig_termini,similar_to_TEs
Himp2_scaffold_4361	0	2007	Haimp10024990m	overlap_with_contig_termini
Himp2_scaffold_4368	9971	16243	Haimp10025018m	overlap_with_contig_termini
Himp2_scaffold_437	123843	124761	Haimp10025032m	lack_evidential_support
Himp2_scaffold_4371	68805	69610	Haimp10025049m	overlap_with_contig_termini
Himp2_scaffold_4372	40946	67127	Haimp10025060m	overlap_with_contig_termini
Himp2_scaffold_4372	94514	98442	Haimp10025065m	overlap_with_contig_termini
Himp2_scaffold_4373	5753	9624	Haimp10025067m	overlap_with_contig_termini
Himp2_scaffold_4375	12611	20548	Haimp10025080m	overlap_with_contig_termini
Himp2_scaffold_4381	32837	33410	Haimp10025103m	FCD_gap
Himp2_scaffold_4381	45958	46874	Haimp10025104m	FCD_gap
Himp2_scaffold_4385	460	3921	Haimp10025121m	overlap_with_contig_termini
Himp2_scaffold_4389	59173	60481	Haimp10025142m	overlap_with_contig_termini
Himp2_scaffold_4390	100313	106532	Haimp10025152m	overlap_with_contig_termini
Himp2_scaffold_4390	109003	111523	Haimp10025153m	overlap_with_contig_termini
Himp2_scaffold_4397	33966	35828	Haimp10025189m	overlap_with_contig_termini
Himp2_scaffold_44	128432	131124	Haimp10025213m	overlap_with_contig_termini
Himp2_scaffold_4400	71680	77096	Haimp10025224m	overlap_with_contig_termini
Himp2_scaffold_4406	42168	45356	Haimp10025246m	overlap_with_contig_termini
Himp2_scaffold_4406	48607	59453	Haimp10025247m	overlap_with_contig_termini
Himp2_scaffold_4406	65048	67106	Haimp10025250m	FCD_gap
Himp2_scaffold_4406	69362	69599	Haimp10025251m	FCD_gap
Himp2_scaffold_4412	6625	8747	Haimp10025258m	overlap_with_contig_termini
Himp2_scaffold_4414	59680	65189	Haimp10025276m	overlap_with_contig_termini
Himp2_scaffold_4416	22314	27488	Haimp10025278m	overlap_with_contig_termini
Himp2_scaffold_4416	45117	48793	Haimp10025281m	overlap_with_contig_termini
Himp2_scaffold_4419	10763	14151	Haimp10025288m	overlap_with_contig_termini
Himp2_scaffold_4419	72863	74642	Haimp10025299m	lack_evidential_support
Himp2_scaffold_4419	79210	86497	Haimp10025301m	overlap_with_contig_termini
Himp2_scaffold_4424	53975	55502	Haimp10025311m	overlap_with_contig_termini
Himp2_scaffold_4425	129166	131509	Haimp10025324m	overlap_with_contig_termini
Himp2_scaffold_4425	156487	162301	Haimp10025328m	overlap_with_contig_termini
Himp2_scaffold_4433	6443	12181	Haimp10025353m	overlap_with_contig_termini
Himp2_scaffold_4435	85179	88196	Haimp10025368m	overlap_with_contig_termini
Himp2_scaffold_4449	751	5829	Haimp10025393m	lack_evidential_support
Himp2_scaffold_445	52783	53481	Haimp10025394m	lack_evidential_support
Himp2_scaffold_4451	1297	1690	Haimp10025395m	FCD_gap
Himp2_scaffold_4452	20127	23604	Haimp10025398m	overlap_with_contig_termini
Himp2_scaffold_4452	39331	47327	Haimp10025401m	overlap_with_contig_termini
Himp2_scaffold_4453	11905	13160	Haimp10025408m	similar_to_TEs
Himp2_scaffold_4454	69512	69686	Haimp10025422m	lack_evidential_support
Himp2_scaffold_446	49314	56512	Haimp10025449m	overlap_with_contig_termini
Himp2_scaffold_4460	42376	47184	Haimp10025462m	overlap_with_contig_termini
Himp2_scaffold_4461	26540	31275	Haimp10025475m	overlap_with_contig_termini
Himp2_scaffold_4462	4212	10631	Haimp10025483m	overlap_with_contig_termini
Himp2_scaffold_4462	27235	27385	Haimp10025489m	FCD_gap
Himp2_scaffold_4463	37085	41962	Haimp10025497m	overlap_with_contig_termini
Himp2_scaffold_447	40223	50929	Haimp10025516m	overlap_with_contig_termini
Himp2_scaffold_4474	26645	27564	Haimp10025543m	lack_evidential_support,overlap_with_contig_termini
Himp2_scaffold_4475	37113	38756	Haimp10025548m	overlap_with_contig_termini
Himp2_scaffold_4487	2743	10369	Haimp10025562m	overlap_with_contig_termini
Himp2_scaffold_4491	45654	53508	Haimp10025587m	overlap_with_contig_termini
Himp2_scaffold_4496	28630	30177	Haimp10025618m	similar_to_TEs
Himp2_scaffold_4499	78961	87037	Haimp10025622m	overlap_with_contig_termini
Himp2_scaffold_4499	93234	103510	Haimp10025623m	overlap_with_contig_termini
Himp2_scaffold_4502	58780	62029	Haimp10025647m	overlap_with_contig_termini
Himp2_scaffold_4503	40894	44200	Haimp10025653m	overlap_with_contig_termini
Himp2_scaffold_451	98727	102518	Haimp10025666m	overlap_with_contig_termini
Himp2_scaffold_4512	4935	10000	Haimp10025681m	FCD_gap
Himp2_scaffold_4512	10676	12192	Haimp10025683m	FCD_gap,overlap_with_contig_termini
Himp2_scaffold_4512	22767	24438	Haimp10025684m	FCD_gap
Himp2_scaffold_452	19537	40531	Haimp10025709m	overlap_with_contig_termini
Himp2_scaffold_4526	2758	8351	Haimp10025731m	overlap_with_contig_termini
Himp2_scaffold_4526	27176	34982	Haimp10025735m	overlap_with_contig_termini
Himp2_scaffold_4533	5523	7133	Haimp10025760m	similar_to_TEs
Himp2_scaffold_4539	42310	43754	Haimp10025776m	FCD_gap
Himp2_scaffold_4539	46531	47113	Haimp10025777m	FCD_gap,overlap_with_contig_termini
Himp2_scaffold_4541	4742	8219	Haimp10025779m	overlap_with_contig_termini
Himp2_scaffold_4541	17606	23628	Haimp10025781m	overlap_with_contig_termini
Himp2_scaffold_4541	28872	29076	Haimp10025784m	overlap_with_contig_termini
Himp2_scaffold_4564	1125	9895	Haimp10025835m	overlap_with_contig_termini
Himp2_scaffold_4564	45238	47491	Haimp10025839m	FCD_gap
Himp2_scaffold_4569	7715	17934	Haimp10025853m	overlap_with_contig_termini
Himp2_scaffold_4569	32778	33840	Haimp10025857m	overlap_with_contig_termini
Himp2_scaffold_4569	41732	49010	Haimp10025859m	overlap_with_contig_termini
Himp2_scaffold_457	167095	170181	Haimp10025868m	overlap_with_contig_termini
Himp2_scaffold_4578	9810	16161	Haimp10025892m	overlap_with_contig_termini
Himp2_scaffold_4584	10146	17606	Haimp10025910m	overlap_with_contig_termini
Himp2_scaffold_4584	62396	72045	Haimp10025913m	overlap_with_contig_termini
Himp2_scaffold_4591	44940	49274	Haimp10025951m	overlap_with_contig_termini
Himp2_scaffold_4591	50120	54642	Haimp10025952m	overlap_with_contig_termini
Himp2_scaffold_4592	17928	18627	Haimp10025955m	lack_evidential_support
Himp2_scaffold_4594	28172	32441	Haimp10025966m	FCD
Himp2_scaffold_4594	84260	90637	Haimp10025969m	similar_to_TEs
Himp2_scaffold_4608	6011	7497	Haimp10026019m	overlap_with_contig_termini
Himp2_scaffold_4610	17244	29340	Haimp10026035m	overlap_with_contig_termini
Himp2_scaffold_4610	49982	55065	Haimp10026040m	overlap_with_contig_termini
Himp2_scaffold_4610	68391	73461	Haimp10026043m	overlap_with_contig_termini
Himp2_scaffold_4610	92274	94440	Haimp10026046m	overlap_with_contig_termini
Himp2_scaffold_4615	51018	55017	Haimp10026066m	overlap_with_contig_termini
Himp2_scaffold_4616	7296	9256	Haimp10026072m	overlap_with_contig_termini,similar_to_TEs
Himp2_scaffold_4617	612	9327	Haimp10026073m	similar_to_TEs
Himp2_scaffold_4619	11275	15961	Haimp10026078m	overlap_with_contig_termini
Himp2_scaffold_462	17274	19004	Haimp10026084m	overlap_with_contig_termini
Himp2_scaffold_4622	62156	63031	Haimp10026117m	overlap_with_contig_termini
Himp2_scaffold_4626	1001	1838	Haimp10026147m	overlap_with_contig_termini
Himp2_scaffold_4628	47678	53682	Haimp10026161m	overlap_with_contig_termini
Himp2_scaffold_4632	63714	65767	Haimp10026191m	FCD_gap
Himp2_scaffold_4633	19265	25728	Haimp10026196m	overlap_with_contig_termini
Himp2_scaffold_4638	56271	65444	Haimp10026208m	overlap_with_contig_termini
Himp2_scaffold_4640	29236	31590	Haimp10026211m	overlap_with_contig_termini
Himp2_scaffold_4640	41622	51323	Haimp10026213m	overlap_with_contig_termini
Himp2_scaffold_4645	1794	10141	Haimp10026231m	overlap_with_contig_termini
Himp2_scaffold_4656	19421	22159	Haimp10026262m	overlap_with_contig_termini
Himp2_scaffold_4670	20534	52311	Haimp10026306m	overlap_with_contig_termini
Himp2_scaffold_4673	37531	47311	Haimp10026313m	overlap_with_contig_termini
Himp2_scaffold_4676	4562	13180	Haimp10026320m	overlap_with_contig_termini
Himp2_scaffold_468	167483	170648	Haimp10026348m	lack_evidential_support
Himp2_scaffold_4688	9885	17183	Haimp10026399m	overlap_with_contig_termini
Himp2_scaffold_4689	42267	45237	Haimp10026410m	overlap_with_contig_termini
Himp2_scaffold_4690	20	5697	Haimp10026412m	overlap_with_contig_termini
Himp2_scaffold_4695	37433	40664	Haimp10026451m	overlap_with_contig_termini
Himp2_scaffold_4699	44389	47219	Haimp10026471m	overlap_with_contig_termini
Himp2_scaffold_470	63602	67833	Haimp10026506m	FCD_gap,overlap_with_contig_termini
Himp2_scaffold_470	70724	71842	Haimp10026507m	FCD_gap,overlap_with_contig_termini
Himp2_scaffold_470	81282	83719	Haimp10026508m	FCD_gap
Himp2_scaffold_4700	11151	17379	Haimp10026509m	overlap_with_contig_termini
Himp2_scaffold_4700	34954	38504	Haimp10026513m	overlap_with_contig_termini
Himp2_scaffold_4700	67659	71350	Haimp10026517m	overlap_with_contig_termini
Himp2_scaffold_4701	15152	16915	Haimp10026522m	overlap_with_contig_termini
Himp2_scaffold_4706	13896	26876	Haimp10026530m	overlap_with_contig_termini
Himp2_scaffold_471	60043	77350	Haimp10026561m	overlap_with_contig_termini
Himp2_scaffold_471	95746	102024	Haimp10026567m	overlap_with_contig_termini
Himp2_scaffold_4711	85637	91147	Haimp10026580m	overlap_with_contig_termini
Himp2_scaffold_4718	8082	10193	Haimp10026587m	lack_evidential_support
Himp2_scaffold_4719	8078	23691	Haimp10026590m	overlap_with_contig_termini
Himp2_scaffold_4719	56557	77109	Haimp10026592m	overlap_with_contig_termini
Himp2_scaffold_472	2213	5693	Haimp10026593m	overlap_with_contig_termini
Himp2_scaffold_472	15446	16420	Haimp10026594m	similar_to_TEs
Himp2_scaffold_472	19356	23309	Haimp10026596m	similar_to_TEs
Himp2_scaffold_4726	16711	25339	Haimp10026616m	overlap_with_contig_termini
Himp2_scaffold_4727	38923	49745	Haimp10026633m	overlap_with_contig_termini
Himp2_scaffold_4732	38936	45118	Haimp10026657m	overlap_with_contig_termini
Himp2_scaffold_4732	46421	47780	Haimp10026658m	overlap_with_contig_termini
Himp2_scaffold_4733	5381	5685	Haimp10026660m	overlap_with_contig_termini
Himp2_scaffold_4738	13369	15987	Haimp10026682m	similar_to_TEs
Himp2_scaffold_474	31514	35619	Haimp10026689m	overlap_with_contig_termini
Himp2_scaffold_4743	35398	37063	Haimp10026698m	FCD_gap
Himp2_scaffold_4745	47434	49183	Haimp10026708m	FCD
Himp2_scaffold_4749	8939	20308	Haimp10026717m,Haimp10026718m	FCD_gap,overlap_with_contig_termini
Himp2_scaffold_4756	4976	7957	Haimp10026747m	overlap_with_contig_termini
Himp2_scaffold_4756	30397	39063	Haimp10026752m	overlap_with_contig_termini
Himp2_scaffold_4757	36396	44693	Haimp10026764m	overlap_with_contig_termini
Himp2_scaffold_4757	100783	105428	Haimp10026768m	lack_evidential_support,overlap_with_contig_termini
Himp2_scaffold_4757	129188	132906	Haimp10026771m	overlap_with_contig_termini
Himp2_scaffold_4758	21694	55074	Haimp10026773m	overlap_with_contig_termini
Himp2_scaffold_4762	7822	10562	Haimp10026792m	overlap_with_contig_termini
Himp2_scaffold_4762	35411	40791	Haimp10026797m	overlap_with_contig_termini
Himp2_scaffold_4763	82444	83377	Haimp10026800m	similar_to_TEs
Himp2_scaffold_4766	53527	59082	Haimp10026821m	FCD_gap,overlap_with_contig_termini
Himp2_scaffold_4766	85981	86822	Haimp10026825m	overlap_with_contig_termini
Himp2_scaffold_4766	97128	101639	Haimp10026828m	FCD
Himp2_scaffold_4766	102338	105004	Haimp10026829m	FCD
Himp2_scaffold_4768	11036	12440	Haimp10026833m	lack_evidential_support
Himp2_scaffold_4773	46479	55115	Haimp10026862m	overlap_with_contig_termini
Himp2_scaffold_4779	76858	78148	Haimp10026884m	similar_to_TEs
Himp2_scaffold_4780	1468	10774	Haimp10026885m	overlap_with_contig_termini
Himp2_scaffold_4783	3569	9740	Haimp10026894m	overlap_with_contig_termini
Himp2_scaffold_4785	14132	21011	Haimp10026906m	overlap_with_contig_termini
Himp2_scaffold_4785	33680	42367	Haimp10026908m	overlap_with_contig_termini
Himp2_scaffold_4785	43480	47445	Haimp10026909m	overlap_with_contig_termini
Himp2_scaffold_4790	63794	65807	Haimp10026929m	FCD_gap
Himp2_scaffold_4792	4941	15831	Haimp10026931m	overlap_with_contig_termini
Himp2_scaffold_4801	32056	42001	Haimp10026961m	overlap_with_contig_termini
Himp2_scaffold_4805	42931	53425	Haimp10026973m	overlap_with_contig_termini
Himp2_scaffold_4811	32258	32758	Haimp10026976m	overlap_with_contig_termini
Himp2_scaffold_4828	0	4289	Haimp10027062m	overlap_with_contig_termini
Himp2_scaffold_4829	17626	26923	Haimp10027067m	overlap_with_contig_termini
Himp2_scaffold_4837	15390	18795	Haimp10027090m	FCD_gap,overlap_with_contig_termini
Himp2_scaffold_4837	20245	24806	Haimp10027091m	FCD_gap
Himp2_scaffold_4839	65707	67620	Haimp10027111m	FCD_gap
Himp2_scaffold_4839	67858	71080	Haimp10027112m	FCD_gap,overlap_with_contig_termini
Himp2_scaffold_4844	107591	113804	Haimp10027123m	overlap_with_contig_termini,similar_to_TEs
Himp2_scaffold_4846	50302	53114	Haimp10027133m	overlap_with_contig_termini
Himp2_scaffold_4847	297	3311	Haimp10027136m	FCD_gap,overlap_with_contig_termini
Himp2_scaffold_4847	49886	55069	Haimp10027144m	overlap_with_contig_termini
Himp2_scaffold_4849	41680	47139	Haimp10027155m	overlap_with_contig_termini
Himp2_scaffold_4849	97880	99246	Haimp10027160m	FCD_gap
Himp2_scaffold_4855	33035	38923	Haimp10027189m	overlap_with_contig_termini
Himp2_scaffold_4858	58315	65223	Haimp10027205m	overlap_with_contig_termini
Himp2_scaffold_486	176826	177204	Haimp10027216m	FCD_gap
Himp2_scaffold_4860	55468	57181	Haimp10027222m	FCD_gap,overlap_with_contig_termini
Himp2_scaffold_487	14176	16549	Haimp10027259m	overlap_with_contig_termini
Himp2_scaffold_487	28428	31206	Haimp10027261m	FCD_gap,overlap_with_contig_termini
Himp2_scaffold_487	181558	182493	Haimp10027277m	overlap_with_contig_termini
Himp2_scaffold_487	227687	240778	Haimp10027288m	overlap_with_contig_termini
Himp2_scaffold_487	270852	271680	Haimp10027296m	overlap_with_contig_termini
Himp2_scaffold_4870	35924	39393	Haimp10027317m	FCD
Himp2_scaffold_4870	41965	45214	Haimp10027319m	FCD
Himp2_scaffold_4872	13107	15634	Haimp10027326m	overlap_with_contig_termini
Himp2_scaffold_4875	0	1906	Haimp10027332m	overlap_with_contig_termini
Himp2_scaffold_4875	21051	39399	Haimp10027333m	overlap_with_contig_termini
Himp2_scaffold_4876	22809	26384	Haimp10027338m	FCD_gap,overlap_with_contig_termini
Himp2_scaffold_4879	44633	47677	Haimp10027344m	similar_to_TEs
Himp2_scaffold_4881	18282	21829	Haimp10027351m	overlap_with_contig_termini
Himp2_scaffold_489	25457	27785	Haimp10027378m	overlap_with_contig_termini
Himp2_scaffold_4891	9413	15154	Haimp10027395m	overlap_with_contig_termini
Himp2_scaffold_4893	17202	31019	Haimp10027407m	overlap_with_contig_termini
Himp2_scaffold_4893	42775	47334	Haimp10027412m	overlap_with_contig_termini
Himp2_scaffold_4898	0	526	Haimp10027418m	overlap_with_contig_termini
Himp2_scaffold_4899	18645	20054	Haimp10027419m	overlap_with_contig_termini
Himp2_scaffold_4899	35474	38181	Haimp10027420m	FCD_gap
Himp2_scaffold_49	285077	287547	Haimp10027439m	similar_to_TEs
Himp2_scaffold_4904	8069	10582	Haimp10027456m	overlap_with_contig_termini
Himp2_scaffold_4913	80434	81897	Haimp10027491m	overlap_with_contig_termini
Himp2_scaffold_492	171806	177377	Haimp10027523m	overlap_with_contig_termini
Himp2_scaffold_4920	61692	67529	Haimp10027530m	overlap_with_contig_termini
Himp2_scaffold_4926	19262	27114	Haimp10027541m	overlap_with_contig_termini
Himp2_scaffold_4926	65095	66129	Haimp10027549m	overlap_with_contig_termini
Himp2_scaffold_4929	51473	58837	Haimp10027557m	overlap_with_contig_termini
Himp2_scaffold_4942	33524	52238	Haimp10027598m	overlap_with_contig_termini
Himp2_scaffold_4942	56793	58917	Haimp10027600m	FCD_gap
Himp2_scaffold_4959	19494	38772	Haimp10027621m	overlap_with_contig_termini
Himp2_scaffold_496	9885	13393	Haimp10027623m	lack_evidential_support
Himp2_scaffold_496	199787	202264	Haimp10027665m	overlap_with_contig_termini
Himp2_scaffold_496	275659	282006	Haimp10027679m	overlap_with_contig_termini
Himp2_scaffold_496	297710	300227	Haimp10027682m	overlap_with_contig_termini
Himp2_scaffold_496	317380	325860	Haimp10027684m	overlap_with_contig_termini
Himp2_scaffold_4969	12182	18288	Haimp10027724m	overlap_with_contig_termini
Himp2_scaffold_497	107202	111542	Haimp10027736m	overlap_with_contig_termini
Himp2_scaffold_4971	13021	20372	Haimp10027747m	overlap_with_contig_termini
Himp2_scaffold_4974	17272	19795	Haimp10027749m	overlap_with_contig_termini
Himp2_scaffold_4976	34639	38152	Haimp10027758m	overlap_with_contig_termini
Himp2_scaffold_4980	34046	36256	Haimp10027775m	overlap_with_contig_termini
Himp2_scaffold_4984	40769	41496	Haimp10027777m	overlap_with_contig_termini
Himp2_scaffold_4984	59701	63513	Haimp10027779m	FCD_gap
Himp2_scaffold_4999	2636	5929	Haimp10027834m	overlap_with_contig_termini
Himp2_scaffold_5	410958	412261	Haimp10027866m	FCD_gap
Himp2_scaffold_5003	18429	33545	Haimp10027885m	overlap_with_contig_termini
Himp2_scaffold_5004	46187	50633	Haimp10027898m	overlap_with_contig_termini
Himp2_scaffold_5004	70420	72021	Haimp10027902m	overlap_with_contig_termini
Himp2_scaffold_5006	18778	24970	Haimp10027909m	overlap_with_contig_termini
Himp2_scaffold_5007	51070	56631	Haimp10027928m	overlap_with_contig_termini
Himp2_scaffold_5011	0	2513	Haimp10027950m	overlap_with_contig_termini
Himp2_scaffold_5011	32043	33884	Haimp10027954m	overlap_with_contig_termini
Himp2_scaffold_502	95324	100585	Haimp10027981m	similar_to_TEs
Himp2_scaffold_5023	3767	12868	Haimp10027986m	overlap_with_contig_termini
Himp2_scaffold_5029	15008	26759	Haimp10027997m	overlap_with_contig_termini
Himp2_scaffold_5042	5121	8583	Haimp10028035m	overlap_with_contig_termini
Himp2_scaffold_5044	68032	68509	Haimp10028049m	FCD_gap
Himp2_scaffold_5047	1642	20906	Haimp10028051m	overlap_with_contig_termini
Himp2_scaffold_505	3149	25267	Haimp10028056m	overlap_with_contig_termini
Himp2_scaffold_505	138567	167475	Haimp10028067m	overlap_with_contig_termini
Himp2_scaffold_5054	19316	24824	Haimp10028087m	overlap_with_contig_termini
[truncated: 1,061 more rows]
