# Supplementary material for: Genome assembly of the Pink Ipê (Handroanthus impetiginosus, Bignoniaceae), a highly valued, ecologically keystone Neotropical timber forest tree
Source: Gigascience. 2017 Dec 13;7(1):gix125. doi: 10.1093/gigascience/gix125 (PMC5905499; doi:10.1093/gigascience/gix125)
Supplement: Supplemental material [file gix125_supp.zip › Supplementary_FileS2.xlsx]

## Sheet: README
Supplementary File 2. Spreadsheat Himp2.min2kbp shows a comparison between metrics based on the assemblathon_stats script part of the assemblathon2-analysis package (https://github.com/ucdavis-bioinformatics/assemblathon2-analysis). Metrics were computed for scaffolds with 2 kbp or longer in length. Genomic sequences in scaffolds for Quercus lobata was obtained from https://valleyoak.ucla.edu/gen…

## Sheet: Himp2.min2kbp
Assembly	Qlobata_v0.5	Qlobata_v1.0	Qrubra_v1.0	Himp_v1.0
Number of scaffolds	16425	18512	17910	11130
Total size of scaffolds	735593023	1153710009	1354311717	500440754
Total scaffold length as percentage of assumed genome size	99.4	155.9	183	89.8
Useful amount of scaffold sequences (>= 20000 nt)	676821898	1089314283	1271931958	461203002
% of estimated genome that is useful	91.5	147.2	171.9	82.8
Longest scaffold	861014	1916167	1922255	558523
Shortest scaffold	2000	2000	2003	2002
Number of scaffolds > 1K nt	16425	18512	17910	11130
Percentage of scaffolds > 1K nt	100	100	100	100
Number of scaffolds > 10K nt	11049	11767	11701	8348
Percentage of scaffolds > 10K nt	67.3	63.6	65.3	75
Number of scaffolds > 20K nt	8634	9466	8630	6647
Percentage of scaffolds > 20K nt	52.6	51.1	48.2	59.7
Number of scaffolds > 100K nt	2033	3417	3691	1304
Percentage of scaffolds > 100K nt	12.4	18.5	20.6	11.7
Number of scaffolds > 1M nt	0	27	42	0
Percentage of scaffolds > 1M nt	0	0.1	0.2	0
Number of scaffolds > 10M nt	0	0	0	0
Percentage of scaffolds > 10M nt	0	0	0	0
Mean scaffold size	44785	62322	75618	44963
Median scaffold size	22128	21066	18484	28761
N50 scaffold length	98825	167637	256640	81439
L50 scaffold count	2074	1796	1468	1888
NG50 scaffold length	98001	275686	450399	72620
LG50 scaffold count	2096	817	561	2256
N50 scaffold - NG50 scaffold length difference	824	108049	193759	8819
scaffold %A	30.44	29.14	28.51	31.5
scaffold %C	16.5	15.93	15.7	15.93
scaffold %G	16.47	15.92	15.7	15.91
scaffold %T	30.37	29.13	28.53	31.38
scaffold %N	6.22	9.87	11.56	5.29
scaffold %non-ACGTN	0	0	0	0
Number of scaffold non-ACGTN nt	0	0	0	0
Percentage of assembly in scaffolded contigs	90.5	97.1	98.7	74.9
Percentage of assembly in unscaffolded contigs	9.5	2.9	1.3	25.1
Average number of contigs per scaffold	2.9	5.2	5.4	1.9
Average length of break (>100 Ns) between contigs in scaffold	1436.53	1423.87	1976.34	2578.35
Number of contigs	48053	96997	97016	21370
Number of contigs in scaffolds	41223	91861	95478	15891
Number of contigs not in scaffolds	6830	5136	1538	5479
Total size of contigs	690158309	1041954532	1197971420	474038438
Longest contig	232665	232665	478201	457840
Number of contigs > 1K nt	45977	86025	86358	21204
Percentage of contigs > 1K nt	95.7	88.7	89	99.2
Number of contigs > 10K nt	21252	31882	32489	12286
Percentage of contigs > 10K nt	44.2	32.9	33.5	57.5
Number of contigs > 20K nt	11240	15625	18007	8032
Percentage of contigs > 20K nt	23.4	16.1	18.6	37.6
Number of contigs > 100K nt	224	263	760	410
Percentage of contigs > 100K nt	0.5	0.3	0.8	1.9
Number of contigs > 1M nt	0	0	0	0
Percentage of contigs > 1M nt	0	0	0	0
Number of contigs > 10M nt	0	0	0	0
Percentage of contigs > 10M nt	0	0	0	0
Mean contig size	14362	10742	12348	22182
Median contig size	8219	5031	4878	13227
N50 contig length	27367	23245	30929	41699
L50 contig count	7378	12692	10653	3398
NG50 contig length	25222	32495	49872	34277
LG50 contig count	8328	7188	4762	4495
N50 contig - NG50 contig length difference	2145	9250	18943	7422
contig %A	32.44	32.27	32.23	33.25
contig %C	17.58	17.64	17.75	16.81
contig %G	17.56	17.63	17.75	16.8
contig %T	32.36	32.25	32.25	33.13
contig %N	0.05	0.21	0.02	0.01
contig %non-ACGTN	0	0	0	0
Number of contig non-ACGTN nt	0	0	0	0
